# Supplementary material for: SAM, SAH and C. elegans longevity: insights from a partial AHCY deficiency model
Source: NPJ Aging. 2023 Dec 5;9(1):27. doi: 10.1038/s41514-023-00125-1 (PMC10698036; doi:10.1038/s41514-023-00125-1)
Supplement: Supplementary file 2 — Supplementary Table 1 [file 41514_2023_125_MOESM2_ESM.xlsx]

## Sheet: Protein_Table
Protein IDs	Majority protein IDs	Gene names	Log2 fold change AHCY_Y145C vs AHCY_WT	-Log10 p-value AHCY_Y145C vs AHCY_WT	q-value AHCY_Y145C vs AHCY_WT	Normalized reporter intensity AHCY_WT replicate 1	Normalized reporter intensity AHCY_WT replicate 2	Normalized reporter intensity AHCY_WT replicate 3	Normalized reporter intensity AHCY_Y145C replicate 1	Normalized reporter intensity AHCY_Y145C replicate 2	Normalized reporter intensity AHCY_Y145C replicate 3	Peptides	Razor + unique peptides	Sequence coverage [%]	Mol. weight [kDa]	Identification Q-value	Score	Intensity	MS/MS count	iBAQ	Protein names
G5EGH6	G5EGH6	fat-7	-1.29067	0.799191	1	-7.72682	-7.06504	-7.08389	-7.20885	-9.60639	-8.93251	2	1	10.7	39.061	0.0043346	2.0778	4288600	1	306330	Delta(9)-fatty-acid desaturase fat-7
P17512	P17512	mtl-2	-0.598619	0.828112	1	-3.04547	-3.16019	-3.10951	-3.06318	-4.18471	-3.86313	1	1	20.6	6.5936	0	5.9175	22233000	1	4446600	Metallothionein-2
O45709	O45709	dhs-23	-0.574106	0.354243	1	-2.49935	-2.44454	-0.452964	-2.34296	-2.33571	-2.44051	2	1	7.9	29.439	0	5.3103	32313000	2	2308100
Q22342	Q22342	atg-11	-0.573871	1.75309	1	-5.05447	-5.16575	-4.86747	-5.84053	-5.49906	-5.46972	3	3	2.6	153.13	0.00023159	2.9232	20446000	3	309780
Q21225	Q21225	vacl-14	-0.569247	0.601326	1	-7.8471	-7.16556	-7.69545	-8.76227	-8.17211	-7.48147	2	2	4.6	78.366	0	8.4705	19136000	2	490670
U4PQU2	U4PQU2		-0.519266	0.198657	1	-4.04771	-4.99323	-4.16325	-6.84193	-3.9327	-3.98735	1	1	8.8	17.776	0	6.6646	6454700	1	1075800
Q9XVG3;Q9XUE9;Q9U349;Q9U348	Q9XVG3;Q9XUE9;Q9U349;Q9U348	col-92;col-133;col-94;col-93	-0.498485	0.387246	1	-2.01976	-0.757625	-2.45677	-2.02516	-2.61293	-2.09152	2	2	5.9	29.164	0	11.27	308250000	3	51375000
Q9TXZ7	Q9TXZ7		-0.489338	0.536456	1	-1.42318	-1.35248	-1.39003	-2.64886	-1.68892	-1.29591	4	4	52.8	11.666	0	31.43	237380000	5	39564000
Q22757	Q22757		-0.443521	0.908826	1	-7.79377	-7.81309	-7.80448	-8.59321	-8.33089	-7.8178	1	1	7.7	17.52	0	3.8146	13093000	1	1454700
Q8WSN3	Q8WSN3	spp-17	-0.443021	0.337988	1	-0.423371	0.909476	-0.540778	0.078783	-0.840848	-0.621673	4	4	51.9	11.294	0	31.154	465450000	4	116360000
G5ECS4	G5ECS4	glf-1	-0.439081	0.413155	1	-5.51357	-5.33872	-5.29991	-6.68892	-5.58374	-5.19677	5	5	19.1	54.401	0	11.036	28010000	6	1217800
O01470	O01470		-0.438262	0.302459	1	-1.87311	-2.99435	-1.98083	-3.39886	-1.82131	-2.94291	2	2	2.2	115.02	0.00023878	3.2765	58034000	2	983620
Q9BKZ9;A0A0K3ARY0	Q9BKZ9;A0A0K3ARY0	feh-1	-0.42294	0.378871	1	-7.21544	-7.37609	-7.24173	-8.62904	-7.16269	-7.31034	5	5	9.3	76.321	0	20.961	43915000	6	1155600
Q9N4Y9	Q9N4Y9	Y45G12B.2	-0.418413	1.42738	1	-3.49319	-3.30235	-3.4664	-4.07318	-3.65855	-3.78545	1	1	7.8	34.815	0	3.9115	16073000	1	945480	Zinc finger protein-like 1 homolog
O17644	O17644		-0.415608	0.758642	1	-4.70955	-4.4273	-4.18469	-5.20675	-4.8516	-4.51001	2	2	1.7	115.54	0	4.6192	20066000	2	528060
Q95QH7;P34693	Q95QH7;P34693	snt-1	-0.408261	0.25394	1	-7.17919	-7.52632	-6.87373	-8.7716	-7.31418	-6.71824	2	2	5.4	50.379	0	4.3397	32136000	2	1397200	Synaptotagmin-1
G5EBW2	G5EBW2		-0.40338	1.70115	1	-6.26657	-6.12253	-6.3986	-6.74521	-6.52199	-6.73066	2	2	2.7	90.896	0	5.1339	13416000	3	279510
P27604	P27604	ahcy-1	-0.402414	2.04231	1	5.74737	5.4989	5.7424	5.2166	5.27533	5.2895	28	28	74.4	47.535	0	265.17	74542000000	127	3549600000	Adenosylhomocysteinase
Q23164	Q23164	lpr-4	-0.399485	0.509756	1	-3.27339	-3.2607	-3.32088	-4.34089	-3.52756	-3.18499	1	1	3.6	39.382	0	7.8583	74322000	1	5308700
P02513	P02513	hsp-16.48	-0.389384	0.386799	1	-3.43781	-4.16781	-3.30691	-4.66037	-3.86232	-3.55799	1	1	9.8	16.299	0.00024272	3.4925	32711000	2	3634500	Heat shock protein Hsp-16.48/Hsp-16.49
U4PER8;U4PRM5;U4PMC3	U4PER8;U4PRM5;U4PMC3		-0.382712	0.197654	1	-3.97948	-4.02065	-3.86108	-5.75752	-4.00279	-3.24902	1	1	2.2	82.506	0.0057655	1.9449	3571600	1	115210
O16582	O16582		-0.375322	0.6672	1	-6.6474	-6.66724	-6.85743	-6.62108	-7.43959	-7.23736	2	2	14.9	24.506	0.00023708	3.1937	7223200	2	722320
Q20778	Q20778	dpy-17	-0.368663	0.117614	1	-4.09922	-5.56324	-4.20122	-7.03085	-3.63498	-4.30383	1	1	4.8	34.546	0	9.8813	24712000	1	2471200
Q95Q89	Q95Q89	sir-2.4	-0.35834	0.208817	1	-2.80555	-4.35843	-3.24348	-4.78081	-3.39178	-3.3099	3	3	11.6	32.217	0.00024231	3.4714	144260000	3	9617300	NAD-dependent protein deacetylase sir-2.4
Q8MQ91;G5ECP8;G5ECN6	Q8MQ91;G5ECP8;G5ECN6	nspc-18;nspc-20;nspc-17	-0.357298	0.428476	1	-0.319892	0.615054	-0.401132	-0.220434	-0.678639	-0.278789	1	1	8.7	11.437	0.0002343	3.0485	166440000	2	83218000
Q20677	Q20677	wrt-2	-0.353969	0.321107	1	-2.33173	-2.39584	-2.29954	-3.51814	-2.6083	-1.96257	2	2	4.6	49.791	0	4.3716	22466000	2	1872100
Q2XN18	Q2XN18	spp-14	-0.353398	0.799863	1	2.7729	2.53259	2.49751	2.02648	2.61494	2.10139	5	5	47.6	11.192	0	56.054	1032200000	12	258060000
Q9XWC5	Q9XWC5		-0.351405	0.301034	1	-6.30643	-7.10726	-6.1155	-7.53759	-6.28812	-6.7577	1	1	2.5	76.41	0.0063627	1.8656	5705500	1	219440
Q22616	Q22616	blos-1	-0.351306	0.870193	1	-6.50065	-5.94317	-6.15953	-6.71879	-6.39094	-6.54753	1	1	13.2	14.675	0.0024256	2.2671	2085200	1	260650	Biogenesis of lysosome-related organelles complex 1 subunit 1
V6CLQ2;P34696;P06582	V6CLQ2;P34696;P06582	hsp-16.2;hsp-16.1	-0.350159	0.251477	1	-1.45688	-2.78726	-1.47232	-2.92012	-1.94099	-1.90583	2	2	18.1	14.073	0	14.14	83534000	2	9281600	Heat shock protein Hsp-16.1/Hsp-16.11;Heat shock protein Hsp-16.2
O17038;O17036	O17038;O17036	col-143;col-142	-0.346517	0.114261	1	-1.726	0.0778723	-1.92229	0.259356	-2.46275	-2.40657	2	2	7.2	31.292	0	4.4291	108210000	3	9017500
G5EDM5	G5EDM5		-0.343096	0.41858	1	-5.49622	-4.69406	-5.41184	-5.13107	-5.95922	-5.54112	2	2	6.2	40.461	0	6.805	22147000	2	1107300
Q93637	Q93637	hpo-34	-0.340601	0.440644	1	0.836032	0.196429	0.822614	0.147623	0.771565	-0.0859156	21	2	41.1	85.647	0	26.673	737720000	4	23798000
G5EGN2	G5EGN2	fat-6	-0.339423	0.174377	1	-0.470767	1.15509	-0.389047	0.71447	-1.04808	-0.389377	4	4	16.8	39.059	0	37.196	567650000	8	40547000	Delta(9)-fatty-acid desaturase fat-6
G5ECL4	G5ECL4	bam-2	-0.339325	1.01423	1	-5.02479	-5.09411	-4.8043	-5.5174	-5.35314	-5.07063	3	3	2.6	113.15	0	5.4447	48604000	3	972080
Q21569	Q21569	lact-3	-0.334561	0.422276	1	-3.54891	-3.5263	-2.61663	-3.78848	-3.3041	-3.60295	2	2	4.9	49.117	0	6.935	157510000	3	5833600
Q22966	Q22966	clec-1	-0.332651	0.280345	1	-4.78402	-3.5977	-4.88441	-4.29011	-5.08691	-4.88707	2	2	12.1	19.899	0	4.2045	10219000	3	1021900
P90762;Q8MQB5	P90762;Q8MQB5	rmd-2	-0.329425	2.20974	1	-5.77225	-5.9455	-5.80574	-6.1063	-6.21423	-6.19123	14	1	47.4	30.675	0.00024108	3.4034	4911900	2	306990
O17772	O17772	pes-7	-0.328912	0.663717	1	-2.8599	-3.39771	-3.50669	-3.77865	-3.43232	-3.54007	10	10	11.4	159.21	0	26.009	42323000	11	596090
O16216	O16216	F17A9.2	-0.322968	1.14637	1	-3.22893	-2.835	-3.16492	-3.44644	-3.45505	-3.29627	3	3	6.2	58.96	0	8.8473	26855000	3	895180	CWF19-like protein 1 homolog
Q23383	Q23383		-0.322614	0.55981	1	-6.46377	-6.0018	-6.37981	-6.96603	-6.61707	-6.23011	2	2	7.8	31.122	0.0032844	2.1967	19766000	2	1647200
Q9U3T5	Q9U3T5		-0.320584	1.04974	1	-4.13787	-4.16323	-4.11416	-4.70713	-4.45734	-4.21254	1	1	13.6	11.325	0	4.2231	8154000	1	1019300
H2KZV6;H2KZV7;Q8MPT2	H2KZV6;H2KZV7;Q8MPT2		-0.320469	0.805178	1	-6.0962	-5.70832	-5.70202	-5.90953	-6.20789	-6.35053	2	2	2.7	99.049	0	5.0795	7488200	2	152820
Q8IG16;H2L079;H2L080	Q8IG16;H2L079;H2L080		-0.316658	0.532382	1	-6.60521	-6.25962	-6.1758	-6.29812	-6.61361	-7.07887	1	1	3.5	61.297	0	3.7421	2870900	1	119620
Q20059	Q20059	wdr-48	-0.316427	0.255287	1	-0.118831	-0.0913477	1.34757	-0.0487099	-0.00324535	0.240062	4	4	6.1	76.673	0	6.323	62541000	4	1645800	WD repeat-containing protein 48 homolog
G5ED15;G4S035	G5ED15;G4S035		-0.3152	0.685003	1	-1.72828	-1.87908	-2.41238	-2.28817	-2.37574	-2.30145	1	1	13.7	8.3086	0.00045537	2.7021	40895000	2	8178900
Q22500	Q22500	ttr-53	-0.310069	0.631402	1	-4.62015	-4.50835	-4.44122	-5.26126	-4.65541	-4.58326	2	2	28.4	16.647	0.0024326	2.3102	11626000	2	1291800
B6VQ73;Q23162	B6VQ73;Q23162	lpr-6	-0.308182	0.344794	1	-3.5634	-3.09976	-3.33288	-4.25969	-3.59464	-3.06625	1	1	3	29.995	0.0032931	2.2255	11403000	1	760220
C8JQS1;O45750	C8JQS1;O45750	osm-7	-0.303109	0.915703	1	-4.75028	-4.6078	-4.698	-5.28049	-4.79218	-4.89275	2	2	5	63.225	0	4.9778	30863000	2	1187000
B3KYC0;Q8WQA1	B3KYC0;Q8WQA1		-0.300931	0.93693	1	-4.52653	-4.16365	-4.64808	-4.78791	-4.67278	-4.78036	2	2	5	60.243	0	7.2065	40135000	2	1672300
P55216	P55216	cth-2	-0.299022	0.300667	1	0.525281	1.47321	0.589166	1.08267	0.219604	0.388316	12	8	47.2	43.094	0	121.91	658530000	13	38737000	Putative cystathionine gamma-lyase 2
G5EG11	G5EG11	fat-4	-0.297233	0.203208	1	0.492707	1.84324	0.538779	1.32835	0.143569	0.511111	5	5	14.5	52.347	0	24.259	339930000	10	17891000	Delta(5) fatty acid desaturase fat-4
P55155	P55155	vit-1	-0.29519	0.138316	1	2.05998	3.04316	1.93018	3.44462	1.16109	1.54203	81	22	52	188.06	0	153.93	3363300000	32	35780000	Vitellogenin-1
O16276	O16276	ugt-61	-0.29378	0.224364	1	-8.97455	-7.26383	-7.83031	-8.19459	-8.25739	-8.49806	8	4	16.8	59.518	0	8.5628	74643000	4	3110100
Q8MXG8;H2KYH7	Q8MXG8;H2KYH7	inx-18	-0.293754	1.52664	1	-0.483117	-0.506248	-0.546224	-0.811993	-0.652019	-0.95284	1	1	2.9	47.668	0.00023359	3.0162	102440000	2	5691100	Innexin
Q9XW52	Q9XW52		-0.291901	0.322989	1	-1.42216	-0.845601	-1.79895	-1.16578	-1.79745	-1.97918	1	1	2.8	36.57	0.00090457	2.5976	30816000	1	3081600
Q18302;Q22393;G5EDG6	Q18302;Q22393;G5EDG6	col-125;col-157;col-117	-0.288902	0.264879	1	-0.045783	0.26101	-0.107059	-1.02997	-0.142228	0.413659	2	2	6.7	28.68	0	8.2734	163290000	3	23327000
Q18169	Q18169	C25G4.2	-0.287641	0.465733	1	-2.21715	-1.53021	-2.38033	-2.21166	-2.38995	-2.389	1	1	6.3	24.735	0.00023912	3.285	86949000	2	7245700	UPF0483 protein C25G4.2
Q9XXL6	Q9XXL6		-0.287123	0.451672	1	-1.79678	-2.00856	-1.804	-2.57506	-2.22932	-1.66634	1	1	5.6	39.755	0	10.121	21900000	1	1368800
Q22338	Q22338	spp-4	-0.28649	0.963524	1	-0.224193	0.144361	-0.0598001	-0.1581	-0.38697	-0.454034	1	1	18.4	11.473	0	14.497	61012000	1	10169000
Q09662	Q09662	ZK673.1	-0.283085	1.17022	1	-0.7856	-0.590461	-0.847487	-1.18913	-0.920995	-0.96268	1	1	7.1	15.637	0	4.4188	28911000	1	9636900	Uncharacterized protein ZK673.1
A0A2K5AU06;Q17667	A0A2K5AU06;Q17667	lnp-1	-0.282913	0.707382	1	-6.71182	-7.08243	-6.89678	-6.94094	-7.45049	-7.14834	2	2	4.9	39.137	0.0013462	2.4796	159590000	2	7979700	Protein lunapark-1
W6RRY4;O44189;H2KYK9	W6RRY4;O44189		-0.281916	0.300495	1	-2.06695	-1.84355	-2.23076	-2.88025	-2.46598	-1.64078	3	3	4.6	77.101	0	8.5248	31083000	3	1243300
A8XQ35;Q9U252	A8XQ35;Q9U252	rsy-1	-0.280849	0.58992	1	-5.5451	-6.12955	-5.66778	-6.19813	-5.82999	-6.15685	1	1	4.3	54.661	0	5.8245	6659300	1	369960
Q52GX6;O18015	Q52GX6;O18015	grl-7	-0.280711	0.258075	1	0.464093	0.228255	0.630389	-0.645121	0.376351	0.749373	5	5	17.4	34.494	0	69.894	198300000	5	28329000
P91149	P91149	exoc-7	-0.276461	0.489734	1	-6.45945	-6.22203	-6.76971	-6.63162	-6.51859	-7.13036	2	2	3.3	71.473	0.00023641	3.1705	3367600	2	105240
Q23511	Q23511	lars-2	-0.27603	0.511621	1	-1.65623	-1.00328	-1.64715	-1.67684	-1.89218	-1.56573	4	4	4.4	98.277	0	6.7462	39791000	4	795830
Q23090	Q23090		-0.274954	0.592406	1	-6.32039	-5.84316	-6.35881	-6.64865	-6.22013	-6.47844	2	2	6.3	49.52	0	6.01	20463000	2	1136800
G5EF01	G5EF01	tbb-6	-0.272566	1.62319	1	-0.630746	-0.557889	-0.505242	-0.703056	-0.889235	-0.919284	3	3	8.5	47.61	0	9.1548	56659000	4	2982000
Q09474	Q09474	tdo-2	-0.271569	0.737286	1	-1.6851	-1.51398	-1.73512	-1.66241	-2.19743	-1.88907	7	7	19.9	46.716	0	49.827	188090000	8	6717500	Tryptophan 2,3-dioxygenase
Q9N589	Q9N589	mtm-1	-0.268444	0.97569	1	-5.05804	-4.67119	-4.92304	-5.26522	-5.13847	-5.05391	4	4	8.2	67.592	0	6.5125	24151000	4	754730
Q9NA83	Q9NA83	rol-1	-0.268414	1.01158	1	0.377282	0.446427	0.521707	0.389509	0.166957	-0.0162935	1	1	2.2	46.616	0	4.0686	201250000	4	10592000
Q86FL8	Q86FL8	spp-5	-0.267777	1.20414	1	2.17714	2.16076	2.20332	1.83568	2.11804	1.78416	6	6	52.4	11.264	0	32.272	3863500000	10	551930000
Q9U3B6	Q9U3B6	nol-9	-0.267365	1.42219	1	-2.67955	-2.79335	-2.9773	-3.10712	-3.0728	-3.07237	1	1	2.6	61.99	0.0032801	2.1838	4555100	1	216910	Polynucleotide 5-hydroxyl-kinase nol-9
Q20753	Q20753		-0.265353	0.301863	1	-0.0870409	-0.704377	-0.109958	-0.979273	0.00491238	-0.723075	1	1	13.6	9.2902	0	4.5753	38466000	1	7693300
Q1W0S5;P34436	Q1W0S5;P34436	F44E2.6	-0.264174	0.750218	1	-6.32872	-6.33164	-6.63366	-6.93187	-6.65402	-6.50065	2	2	25.5	16.319	0.00045362	2.6458	56975000	2	8139300	Uncharacterized protein F44E2.6
Q17898	Q17898		-0.263144	0.523177	1	-5.02738	-4.92937	-5.10773	-5.0216	-5.12155	-5.71075	2	2	10.3	45.679	0.003913	2.1183	18694000	2	1038500	Aminoacylase-1
P91198	P91198	ppfr-2	-0.260942	0.661314	1	-5.17194	-4.76241	-5.11186	-5.49574	-5.27079	-5.0625	2	2	6.1	42.222	0	3.8305	30546000	2	1527300
Q19767	Q19767	snb-2	-0.256368	0.219352	1	-5.096	-5.92887	-4.91341	-5.95528	-4.91015	-5.84196	1	1	8.8	13.127	0	4.0404	45412000	1	6487400
Q9GYR2	Q9GYR2	arp-11	-0.253086	0.471498	1	-5.61806	-4.97692	-5.71268	-5.65283	-5.67445	-5.73964	2	2	5.5	44.015	0.001352	2.5312	14558000	2	808790
Q8I4B4;G5EE09;Q9U1P4;A0A061AD13;B3GWC3	Q8I4B4;G5EE09;Q9U1P4;A0A061AD13;B3GWC3	ccr-4	-0.252569	1.41975	1	-4.61974	-4.49007	-4.76838	-4.84072	-4.90778	-4.8874	5	5	12.1	67.575	0	17.106	94035000	7	2686700
Q9XUT6	Q9XUT6		-0.252259	0.328011	1	-6.31816	-6.65542	-6.90804	-6.66177	-7.40917	-6.56746	2	2	8.5	26.921	0.00023821	3.2398	23528000	3	2352800
Q9U301	Q9U301		-0.251528	0.82837	1	-4.13717	-3.6672	-3.8948	-4.09161	-4.2202	-4.14194	2	2	5.5	51.609	0	4.2044	12356000	2	772220
Q22945	Q22945		-0.251306	0.219955	1	-1.27186	-0.356706	-1.32569	-0.624773	-1.67568	-1.40773	6	6	29.9	40.159	0	21.626	153110000	10	8506000
O02327	O02327	T23D8.3	-0.250604	1.39015	1	-4.04804	-4.02706	-3.9517	-4.10399	-4.35963	-4.31498	2	2	9.5	47.665	0	4.8261	10910000	2	641780	Protein LTV1 homolog
H2KZV3;H2KZV2;Q6A590	H2KZV3;H2KZV2;Q6A590		-0.248337	0.215821	1	-7.93253	-8.04728	-7.35373	-8.80954	-7.5905	-7.67851	3	3	6.2	60.125	0	5.7393	17385000	3	755880
G5EFP4	G5EFP4	sym-1	-0.247922	0.341489	1	0.379064	0.405808	0.46123	-0.394341	0.268907	0.62777	5	5	10.4	75.604	0	28.863	129900000	5	4639300
Q9N4J2	Q9N4J2	vit-3	-0.247736	0.0993279	1	5.62415	6.83386	5.50195	7.29194	4.73897	5.18585	90	90	60.6	186.53	0	323.31	40515000000	222	455230000	Vitellogenin-3
Q21221	Q21221	aho-3	-0.246518	1.24834	1	-5.51457	-5.25362	-5.45812	-5.70354	-5.7032	-5.55912	1	1	5.1	35.999	0.00024582	3.6707	4722000	1	277760
Q19326	Q19326	asf-1	-0.245932	0.499808	1	-4.68957	-4.31529	-4.52756	-4.41356	-5.05097	-4.80569	3	3	15.6	31.24	0	6.9595	83283000	3	5948800	Probable histone chaperone asf-1
A0A1X7RC97	A0A1X7RC97		-0.245459	0.330021	1	-0.371476	0.182326	-0.324096	0.0711479	-0.753654	-0.567117	3	3	11.3	35.953	0	13.454	85410000	4	5024100
Q9NAR3	Q9NAR3	col-124	-0.241694	0.133733	1	-0.804675	0.687263	-1.01338	0.1686	-1.08162	-0.942851	4	4	15.5	29.19	0	22.454	418150000	4	29868000
H2L0M4;Q9TXN6	H2L0M4;Q9TXN6	atg-9	-0.236124	1.65714	1	-3.03322	-3.16941	-3.20219	-3.37691	-3.30038	-3.43589	1	1	9.4	15.465	0	8.8324	10494000	1	2098800
G5EEV5	G5EEV5	pud-3	-0.235604	0.567999	1	-2.74463	-2.33007	-2.78763	-2.63436	-2.93341	-3.00137	2	2	19.2	19.437	0	4.9011	16997000	2	2124600
Q20334	Q20334	tni-1	-0.234562	0.762922	1	1.92333	1.68904	1.88588	1.50911	1.83827	1.44719	8	4	21.6	28.892	0	37.316	515550000	4	57283000	Troponin I 1
Q23552	Q23552	pmt-1	-0.233337	0.245076	1	3.06123	3.92472	3.08873	3.61818	2.84139	2.91509	14	14	39.6	55.147	0	147.77	1725600000	36	71899000
Q9N5I1	Q9N5I1	cyp-35a3	-0.231359	0.132667	1	0.813525	2.04973	0.794717	1.96513	0.445649	0.553119	7	7	17.2	56.288	0	22.106	145090000	10	6909000
Q23125	Q23125	W02B12.9	-0.230434	0.288283	1	-3.85649	-3.1824	-4.05298	-3.58229	-4.22225	-3.97863	2	2	7.7	34.093	0.0075853	1.7911	62036000	2	5639700	Mitoferrin
O62349	O62349		-0.228961	0.701137	1	-5.84442	-5.44925	-5.68213	-5.7524	-6.07081	-5.83947	3	3	10.7	43.94	0	9.2765	30047000	3	1430800
O45730	O45730	pmp-4	-0.228762	0.33713	1	-8.22402	-8.31226	-7.82466	-8.66465	-7.88571	-8.49687	2	2	5	83.097	0.0047465	2.048	44470000	2	1111800
Q9NA78	Q9NA78		-0.228105	0.826479	1	1.08836	1.30388	0.927255	0.785187	0.842166	1.00783	9	9	57.5	21.467	0	126.21	1033600000	18	93961000
Q9N4U2	Q9N4U2	col-71	-0.226867	0.365403	1	-0.0246115	0.204501	-0.52435	-0.290771	-0.614049	-0.12024	3	3	14.8	37.07	0	5.6494	123100000	3	9469300
Q95QR5;Q95QR6	Q95QR5;Q95QR6		-0.22668	1.23816	1	-2.32906	-2.52461	-2.58284	-2.63369	-2.71626	-2.76661	6	6	12.7	66.559	0	17.932	68832000	6	2373500
Q10008	Q10008	T19C3.2	-0.22609	0.959095	1	0.555335	0.802775	0.472529	0.316351	0.358222	0.477796	4	4	17.9	25.313	0	15.438	132750000	5	13275000	Uncharacterized protein T19C3.2
A0A061AKY5;Q19837	A0A061AKY5;Q19837	spp-18	-0.225836	0.264221	1	-6.37876	-7.13971	-6.49842	-7.31421	-6.46213	-6.91806	1	1	26.1	10.272	0.0032715	2.151	4105200	1	2052600
Q17401;Q17400;Q9NF70;Q9NF69;Q4R172	Q17401;Q17400;Q9NF70;Q9NF69;Q4R172	pqn-2;abu-1;abu-5;pqn-78	-0.223612	0.579476	1	-1.16428	-1.47527	-1.59914	-1.41902	-1.69006	-1.80044	2	2	7.1	46.01	0	7.9602	114180000	3	28544000
Q23623	Q23623	tgt-1	-0.223293	1.78417	1	-4.05386	-3.97131	-3.95784	-4.31032	-4.15368	-4.18889	4	4	11.8	45.186	0	9.5477	40589000	4	1844900	Probable queuine tRNA-ribosyltransferase
Q18990	Q18990	pyr-1	-0.223266	0.439244	1	3.86981	4.40039	3.84113	4.03909	3.62792	3.77452	50	50	28.3	242.58	0	218.26	2302600000	67	19850000
Q18511	Q18511		-0.22294	0.387715	1	-7.00807	-6.85037	-7.01888	-7.6517	-6.98905	-6.90539	1	1	7.9	23.918	0.0032967	2.2367	3495100	1	349510
P20631;P20630	P20631;P20630	col-13;col-12	-0.220829	0.208209	1	-3.2326	-2.83428	-3.17197	-3.90644	-3.42645	-2.56845	1	1	3.2	30.099	0.0051613	2.0162	13722000	1	3430500	Cuticle collagen 13;Cuticle collagen 12
Q17404	Q17404	ugt-2	-0.219615	0.42853	1	-6.73104	-6.54822	-6.3331	-7.12636	-6.61707	-6.52777	1	1	3	61.464	0	5.6094	23678000	2	986590
G5EC91	G5EC91	dpy-11	-0.219562	1.81035	1	2.44624	2.52857	2.43146	2.22897	2.18334	2.33528	7	7	35	27.381	0	44.155	1144900000	12	95412000
C1P658;C1P659;B9WRT9;H9G336;H9G334;H9G335;C1P660;O45881	C1P658;C1P659;B9WRT9;H9G336;H9G334;H9G335;C1P660;O45881	mlt-11	-0.218703	0.241466	1	2.02669	2.00715	2.03017	1.13459	1.91754	2.35577	17	17	6.2	326.28	0	55.027	551820000	22	3654400
Q18581	Q18581	acn-1	-0.217919	0.324228	1	-0.953828	-1.09498	-0.848294	-1.67791	-1.1097	-0.763242	4	4	4	100.72	0	11.309	102840000	5	2056800	Inactive angiotensin-converting enzyme-related protein
O17624	O17624	cyp-13B1	-0.217616	0.928184	1	-3.68827	-3.42054	-3.73515	-3.74458	-3.91409	-3.83815	1	1	2.5	58.259	0.00023305	2.9965	7066200	1	282650	Putative cytochrome P450 cyp-13B1
Q27499	Q27499	cyp-33e2	-0.216718	0.710956	1	-5.53272	-5.26562	-5.18714	-5.71356	-5.39722	-5.52485	4	4	11.1	57.339	0	6.5876	23430000	4	867780
Q9XUH3	Q9XUH3	dod-24	-0.216223	0.106218	1	0.028491	1.47318	0.0340395	1.37457	-0.470157	-0.0173635	4	4	12.7	40.182	0	9.7976	128010000	4	10668000
Q9TXR4	Q9TXR4	msh-2	-0.215824	0.0740444	1	-7.79515	-8.29968	-7.38874	-6.62082	-9.94424	-7.56598	3	3	3.5	95.853	0	5.7239	1825600	4	49339
P52715	P52715	F13D12.6	-0.215442	0.319276	1	2.73471	3.24989	2.75338	3.07418	2.31526	2.70223	10	10	31.9	50.115	0	32.425	1841100000	19	122740000	Uncharacterized serine carboxypeptidase F13S12.6
A5HW99;Q9XWQ1	A5HW99;Q9XWQ1	dsbn-1	-0.21138	0.20984	1	-5.48814	-6.179	-5.55532	-6.46604	-5.35802	-6.03254	2	2	15.1	20.13	0	5.5532	4247100	2	606720	Dysbindin protein homolog
A0A0K3ARM6;A0A0K3AWY7;A0A0K3AUM4;Q09990	A0A0K3ARM6;A0A0K3AWY7;A0A0K3AUM4;Q09990	lin-23	-0.210564	0.523302	1	-2.74557	-3.2475	-2.80805	-3.2434	-3.20272	-2.98669	5	5	10	69.7	0	14.278	42183000	5	1278300	F-box/WD repeat-containing protein lin-23
Q22640	Q22640	T21C9.4	-0.208418	0.256612	1	-6.80708	-6.67899	-6.81837	-7.61508	-6.62397	-6.69065	1	1	15.5	12.309	0	12.616	14488000	1	2897600	Enhancer of rudimentary homolog
O45713	O45713		-0.208385	0.285551	1	1.51498	1.97375	1.31652	1.82804	1.10741	1.24465	5	5	92.9	9.3961	0	99.882	6730300000	38	2243400000
D0Z5P0	D0Z5P0	sql-1	-0.20816	0.484335	1	-5.95198	-5.95611	-5.63039	-6.10374	-5.76872	-6.2905	6	6	5.1	151.7	0	21.82	52963000	6	715720
Q18995	Q18995		-0.208036	0.396838	1	-6.68964	-7.07585	-6.96459	-7.01639	-7.48522	-6.85257	1	1	8.6	20.078	0.0083752	1.7361	3818500	1	318210
Q9BI89	Q9BI89	sand-1	-0.20782	0.872351	1	-4.95567	-5.2379	-5.20276	-5.47257	-5.26791	-5.27932	1	1	3.1	52.432	0.00023546	3.1135	4318700	1	179950
O17209	O17209	sqt-2	-0.207349	0.235979	1	-3.8081	-4.1489	-3.40734	-4.52555	-3.82871	-3.63213	1	1	7.4	29.866	0	55.286	40271000	1	5033800
G5EG54	G5EG54	cpt-5	-0.206186	1.00489	1	-1.11416	-0.919187	-1.19813	-1.22242	-1.38117	-1.24646	2	2	3.1	84.708	0.0032859	2.2044	16981000	2	377370
O01826	O01826		-0.205328	0.207752	1	0.617171	1.00278	-0.00112057	0.812357	-0.00888348	0.199374	5	5	9.6	62.739	0	25.778	181380000	7	8244600
G5ECC7	G5ECC7	usp-48	-0.205298	0.51678	1	-3.49408	-3.20768	-3.55005	-3.34838	-3.79233	-3.727	2	2	1.6	144.46	0.00024331	3.528	17303000	2	288390	Ubiquitin carboxyl-terminal hydrolase
Q09407	Q09407	K07E1.1	-0.204449	1.04098	1	-0.165603	-0.178336	-0.187222	-0.553806	-0.239257	-0.351445	3	3	24.7	18.677	0	11.951	1027300000	4	102730000	1,2-dihydroxy-3-keto-5-methylthiopentene dioxygenase homolog 2
O01811	O01811	mec-6	-0.204405	0.764803	1	-3.50299	-3.50992	-3.86652	-3.83506	-3.7825	-3.87509	1	1	2.7	42.49	0.0013477	2.4909	5631300	1	296380	Mechanosensory abnormality protein 6
A0A061ACQ8	A0A061ACQ8		-0.204337	1.27751	1	-3.94541	-3.80433	-3.95031	-4.03053	-4.06431	-4.21823	1	1	1.2	82.984	0.00024349	3.5365	8562700	1	237850
P34340	P34340	col-90	-0.203795	0.180046	1	-1.69366	-2.21079	-1.78086	-2.89719	-1.6618	-1.73771	2	2	7.2	30.623	0	9.4084	1214300000	3	110400000	Putative cuticle collagen 90
Q09313	Q09313	dct-6	-0.20364	1.03641	1	-3.60937	-3.33904	-3.58495	-3.65113	-3.73425	-3.7589	3	3	4.2	104.34	0	13.177	36394000	3	887660	Protein dct-6
Q19303	Q19303		-0.202822	0.764552	1	-3.64397	-3.3799	-3.45612	-3.70987	-3.85084	-3.52775	2	2	9.2	17.499	0	8.3731	92594000	2	13228000
Q9U1Z6	Q9U1Z6		-0.202512	1.44449	1	-4.92932	-4.94388	-4.97821	-5.03126	-5.18232	-5.24537	1	1	3.7	42.14	0.00023294	2.9846	3744200	1	312020
G5EFM7	G5EFM7		-0.202417	0.310185	1	-1.01688	-1.06496	-1.74378	-1.22609	-1.61302	-1.59376	5	5	8.8	61.661	0	8.7859	91695000	5	3820600
A0A1N7SYS3;A0A3B1DVM8	A0A1N7SYS3		-0.201851	0.725127	1	-3.22194	-3.5079	-3.15477	-3.59741	-3.36935	-3.52339	3	3	33	13.522	0	20.726	42388000	3	7064700
E3W743;Q6A2D2	E3W743;Q6A2D2	hpo-34	-0.201076	0.254377	1	1.95973	1.27152	1.99446	1.3436	1.95607	1.32281	39	9	40	154.73	0	131.26	2160400000	15	31310000
Q9UAW2	Q9UAW2		-0.200507	0.580451	1	-5.23274	-5.49179	-4.99077	-5.52449	-5.34276	-5.44956	1	1	5.3	37.906	0.00024137	3.4154	10215000	2	464330
Q94263	Q94263	K08F11.5	-0.200418	0.762306	1	-4.23242	-3.93031	-4.16848	-4.46754	-4.24347	-4.22145	1	1	1.6	70.221	0.0059651	1.9211	15360000	1	479990	Mitochondrial Rho GTPase
Q20070	Q20070		-0.199954	0.875199	1	-3.89105	-3.60116	-3.76308	-3.84048	-3.94772	-4.06695	1	1	6.3	18.768	0.0017841	2.4226	6856500	1	857060
Q18408;A0A0K3AUD2	Q18408;A0A0K3AUD2	imp-3	-0.199563	0.907592	1	-5.867	-6.18765	-5.96095	-6.14095	-6.1997	-6.27365	1	1	2.9	58.262	0.0017881	2.4401	7183200	1	448950
P43509	P43509	cpr-5	-0.199115	0.39607	1	2.31532	2.71767	2.31298	2.51269	1.94706	2.28887	5	4	19.8	37.391	0	27.797	568960000	6	40640000	Cathepsin B-like cysteine proteinase 5
Q9U2C4	Q9U2C4	gly-9	-0.198311	0.35466	1	-2.59934	-2.1088	-2.69536	-2.42415	-2.9264	-2.64788	4	4	6.9	66.429	0	10.637	70638000	4	2435800	Probable N-acetylgalactosaminyltransferase 9
Q9NEQ0	Q9NEQ0	fat-1	-0.198179	0.158422	1	-3.29169	-2.1364	-3.33416	-2.66058	-3.54935	-3.14686	3	3	11.7	46.558	0	12.935	216910000	3	12051000	Omega-3 fatty acid desaturase fat-1
B2MZB1;P18834	B2MZB1;P18834	col-14	-0.198129	0.411932	1	0.487947	0.251105	0.497088	-0.161634	0.413329	0.390059	2	2	5.2	32.919	0	4.7473	67798000	3	6163500	Cuticle collagen 14
Q9XWY8	Q9XWY8		-0.19545	1.132	1	-2.50633	-2.3203	-2.31032	-2.47404	-2.61893	-2.63033	1	1	2.7	31.998	0.0032808	2.1853	31545000	1	2103000
Q9U2Z9	Q9U2Z9		-0.194856	0.802655	1	-2.95006	-2.63136	-2.83616	-3.12546	-2.93266	-2.94403	1	1	13.5	16.679	0	6.3843	15807000	1	2258100
Q22171	Q22171		-0.19401	0.893669	1	0.128139	0.110175	0.261428	-0.201191	0.0239363	0.0949659	3	3	11.8	34.368	0	6.7789	64525000	3	4608900
O16309	O16309	fkb-3	-0.193702	1.1613	1	2.37092	2.48547	2.34348	2.08128	2.23601	2.30146	8	8	52.1	29.08	0	74.122	468970000	10	33498000	Peptidyl-prolyl cis-trans isomerase
Q19752	Q19752	fntb-1	-0.193366	0.312036	1	-7.68766	-7.84336	-7.42628	-7.89124	-8.2055	-7.44066	2	2	5.5	45.093	0	5.0795	22836000	2	1427200
Q9TXZ6;Q3S1L2	Q9TXZ6	ugt-13	-0.193336	1.03231	1	-0.79683	-0.709426	-0.637073	-1.04608	-0.789021	-0.88824	5	5	12.2	60.383	0	13.965	146590000	7	6108000
Q23580	Q23580	lron-2	-0.193276	0.102206	1	-7.77698	-7.40737	-7.44413	-9.02434	-6.77489	-7.40908	3	3	7.5	63.597	0	6.2153	1754900	3	87747
O45869;A5JYY0;Q1ZXR9	O45869	pars-2	-0.192202	1.50999	1	-3.69701	-3.54613	-3.51162	-3.80645	-3.76728	-3.75762	4	4	11.9	50.593	0	16.207	40610000	5	1624400
G4SPY0;G4SPY1	G4SPY0;G4SPY1		-0.190192	0.343686	1	1.76577	1.61899	1.16045	1.60233	1.17585	1.19646	9	9	17.8	75.845	0	39.204	501400000	16	16174000
Q19467	Q19467	git-1	-0.189212	0.304615	1	-7.77005	-7.60415	-7.69394	-8.27906	-7.9326	-7.42411	4	4	9	76.42	0	11.694	14942000	5	373550
A0A0K3AVH4;A0A0K3ARZ7	A0A0K3AVH4;A0A0K3ARZ7		-0.188834	1.7088	1	1.31719	1.39536	1.30042	1.22995	1.11138	1.10512	6	6	22.3	34.862	0	25.119	593430000	6	32968000
Q20229	Q20229	lsm-1	-0.188829	0.475819	1	-6.60418	-6.39926	-6.40403	-6.77409	-6.34472	-6.85515	1	1	12.8	14.405	0	6.0454	3383600	2	676710
Q93703	Q93703	tatn-1	-0.187944	0.474759	1	-0.200713	0.105369	-0.298232	-0.0857296	-0.492621	-0.379058	3	3	7.8	51.031	0	12.54	153850000	4	6154000
O01837;Q960A2	O01837;Q960A2	mtk-1	-0.187169	0.322038	1	-5.58129	-5.42049	-5.49437	-6.15151	-5.4919	-5.41425	1	1	1.2	163.39	0	3.6826	3212000	1	41715
H2KYI9;Q7Z299;Q7Z2A0	H2KYI9;Q7Z299;Q7Z2A0	dgk-2	-0.186256	0.162005	1	-8.49382	-7.10684	-7.59025	-8.06056	-7.62334	-8.06577	4	4	9	60.421	0	7.3953	33773000	4	1407200	Diacylglycerol kinase
Q9GQ63	Q9GQ63	F44E2.9	-0.184727	0.206053	1	-5.68061	-5.20041	-5.66436	-5.14491	-6.2117	-5.74295	1	1	9	14.328	0.0099668	1.6376	10350000	2	2587600	Uncharacterized protein F44E2.9
P08124	P08124	sqt-3	-0.184687	0.358234	1	-1.02333	-0.666337	-1.02948	-1.39107	-1.10733	-0.774817	3	3	12	29.176	0	14.074	137370000	6	15263000	Cuticle collagen 1
Q9XTG7	Q9XTG7	akt-2	-0.18302	0.519355	1	-4.22856	-3.77324	-4.07195	-4.3634	-4.14107	-4.11834	1	1	2.1	61.057	0.00045548	2.7036	6403900	1	237180	Serine/threonine-protein kinase akt-2
H2KZ95;Q7YZG5	H2KZ95;Q7YZG5		-0.182946	0.804228	1	-1.38395	-1.33158	-1.66891	-1.63142	-1.64064	-1.66122	3	3	9.4	40.434	0	13.141	124640000	5	6231800	Protein-tyrosine-phosphatase
Q95XY4	Q95XY4	nol-6	-0.182465	0.516044	1	-0.832707	-0.434703	-0.904529	-0.879553	-1.00714	-0.832644	13	13	15.5	118.17	0	23.949	137570000	16	2218900
Q8IA98;Q9BL02	Q8IA98;Q9BL02	ceh-44	-0.182209	1.31884	1	-3.4197	-3.35358	-3.45669	-3.68084	-3.6106	-3.48517	4	4	8.5	70.951	0	7.7581	29700000	4	742500	Protein CASP;Homeobox protein cut-like ceh-44
H2KZ73;Q8T3B7;H8W3Y1	H2KZ73;Q8T3B7;H8W3Y1	noah-1	-0.181889	0.246554	1	2.0281	2.104	2.02828	1.34925	1.91166	2.35381	16	16	22	115.32	0	115.11	1021400000	19	22698000
Q7Z136;Q21187	Q7Z136;Q21187	fkh-9	-0.18163	0.212847	1	-4.49447	-4.91899	-4.55649	-5.44542	-4.53317	-4.53625	2	2	7.1	31.113	0.0017798	2.3924	23316000	2	2331600
Q95XH1	Q95XH1	vamp-7	-0.181257	0.210837	1	-3.24235	-4.00368	-3.66599	-4.29197	-3.7219	-3.44193	1	1	5	29.853	0.0051646	2.0179	24794000	1	2479400
O45159	O45159	fbxa-65	-0.18066	0.292508	1	-1.92749	-2.49089	-2.03113	-2.62491	-2.00279	-2.36379	3	3	12.8	35.915	0	6.3618	57246000	3	3816400
P34264	P34264	mrpl-11	-0.179593	0.27068	1	-0.668876	-0.488568	-1.23127	-0.70466	-1.19274	-1.0301	2	2	7.2	21.717	0	3.8592	122990000	3	13666000	Probable 39S ribosomal protein L11, mitochondrial
Q09238	Q09238	C18H9.6	-0.179333	0.369245	1	-0.66793	-0.311107	-0.646047	-0.426044	-1.00493	-0.73211	1	1	7.5	19.756	0	6.519	65936000	1	21979000	Uncharacterized protein C18H9.6
P34378	P34378	mrpl-18	-0.17801	0.289721	1	-0.581456	-0.531949	0.172538	-0.413712	-0.58207	-0.479115	3	3	17.6	19.396	0	12.963	281970000	5	28197000	39S ribosomal protein L18, mitochondrial
Q9U368;Q9XUP8	Q9U368;Q9XUP8		-0.17779	0.675308	1	-0.906634	-1.13688	-0.863168	-1.31018	-1.03036	-1.09951	3	2	10.8	50.218	0	12.335	36475000	2	1823700
H2L0G5	H2L0G5	ptc-3	-0.177381	0.223128	1	-1.77765	-1.50631	-2.22161	-2.31292	-2.16397	-1.56083	4	4	4.5	153.28	0	8.0482	44920000	4	736390
Q09983	Q09983		-0.177023	0.174388	1	1.30016	1.10094	1.37072	0.380583	1.19091	1.66926	8	8	6.7	171.66	0	109.49	289040000	15	5352600
O62252	O62252	F45G2.10	-0.176933	0.869906	1	-3.70346	-3.82302	-3.58674	-3.92567	-3.96615	-3.75221	3	3	37.5	18.165	0	31.438	24962000	4	3120300	MIP18 family protein F45G2.10
A0A0K3AY44;O44557;A0A0K3AVV4	A0A0K3AY44;O44557;A0A0K3AVV4		-0.175715	0.222851	1	0.0497599	-0.473462	0.10856	-0.47658	0.208024	-0.573731	2	2	5.5	50.719	0	9.3294	46507000	3	3321900
O62055	O62055		-0.174221	0.258792	1	-4.10673	-4.14287	-3.83483	-4.66104	-4.14424	-3.80182	2	2	1.3	181.3	0	5.4472	10525000	2	122390
Q9U3H4	Q9U3H4		-0.173654	0.268829	1	-0.543221	-0.532285	-1.09418	-0.546793	-1.14447	-0.999387	4	4	35.7	8.2633	0	7.9655	391200000	5	97801000
Q18107	Q18107		-0.17306	0.670581	1	-4.46651	-4.24343	-4.39066	-4.6709	-4.59856	-4.35032	1	1	6.5	21.523	0.00022957	2.8296	6026300	1	860900
Q19774	Q19774		-0.172805	0.376249	1	-0.501468	-0.795096	-0.511086	-0.565393	-0.655662	-1.10501	3	3	22.4	29.352	0	9.9123	91587000	4	6541900
Q2V4S9	Q2V4S9		-0.171968	1.46379	1	-1.1307	-0.965564	-1.02682	-1.17109	-1.20883	-1.25906	2	2	17	11.618	0.00024067	3.3842	42362000	2	8472400
Q94312	Q94312		-0.171437	0.202334	1	-1.42736	-1.26332	-1.46164	-2.09375	-1.58954	-0.983336	2	2	12	23.684	0	15.498	32237000	2	2479800
Q18286	Q18286	sec-15	-0.171409	0.364788	1	-3.31108	-3.47994	-2.93692	-3.63453	-3.34686	-3.26077	1	1	1.8	93.878	0	9.0571	17206000	1	441180	Exocyst complex component 6
O62256	O62256		-0.171212	0.219013	1	-4.46047	-4.72439	-4.53211	-5.18222	-4.18482	-4.86357	1	1	1.7	74.145	0.00024516	3.6197	20322000	2	700770
O45378	O45378		-0.170539	0.326388	1	-0.182563	-0.277173	-0.228206	-0.814661	-0.276771	-0.108127	1	1	3.3	34.57	0	4.1587	59223000	1	7402800
H2KZD2	H2KZD2		-0.170424	0.724413	1	-2.6896	-2.74094	-2.69662	-2.89335	-2.68853	-3.05654	1	1	3.2	39.102	0.00024219	3.4628	21873000	1	1682500
O18307	O18307		-0.170021	1.92848	1	1.94544	1.98189	1.96548	1.71986	1.83563	1.82727	9	9	49.3	26.806	0	67.81	558570000	12	42967000
A8WFM7	A8WFM7		-0.16984	0.733543	1	-4.87569	-4.95214	-5.17813	-5.27645	-5.14836	-5.09066	1	1	7.8	20.488	0.0039122	2.1123	8198200	1	1639600
Q564W1	Q564W1		-0.169011	0.60313	1	-1.58777	-1.75791	-1.70224	-1.91221	-1.62905	-2.01371	1	1	6.2	20.541	0	3.8912	47938000	1	7989600
G5EFT7	G5EFT7	hhat-1	-0.168948	0.299522	1	-4.8562	-4.85149	-4.24787	-5.02002	-4.64865	-4.79374	1	1	2.1	60.526	0.00024546	3.6474	11063000	1	582270
Q9XXR2	Q9XXR2		-0.168128	0.399399	1	-3.18401	-3.31283	-3.31946	-3.783	-3.2338	-3.30389	1	1	25.9	5.9722	0	7.1436	212980000	1	106490000
Q20514;Q95QF9;H2KZY5	Q20514;Q95QF9;H2KZY5		-0.167878	0.549277	1	0.579156	0.748914	0.373982	0.439413	0.243758	0.515246	7	7	11.9	70.154	0	23.589	160840000	7	4874000	Sulfhydryl oxidase
Q18406	Q18406	sec-10	-0.167728	0.887364	1	-2.25528	-2.00111	-2.10221	-2.2563	-2.38136	-2.22412	2	2	4.2	75.75	0.00045746	2.7659	14987000	2	416310	Exocyst complex component 5
Q23188	Q23188	ret-1	-0.167176	0.493148	1	-0.15908	0.175155	-0.145549	-0.0204773	-0.357379	-0.253146	7	2	41	24.726	0	7.1319	219710000	2	21971000	Reticulon-like protein
Q95Y96	Q95Y96		-0.167002	0.674768	1	0.157351	0.477353	0.195361	0.0645084	0.056138	0.208413	3	3	25	19.778	0	21.074	83085000	3	9231600
O18008	O18008		-0.166695	0.374561	1	-1.46204	-1.84505	-1.48504	-1.76852	-1.52043	-2.00327	3	3	9	53.211	0	25.961	82598000	4	3754500
O61833	O61833	prmt-6	-0.166109	0.381558	1	-1.9333	-1.47398	-2.05963	-1.90359	-2.04001	-2.02162	1	1	3.6	28.181	0.0019947	2.3513	17679000	1	1262800
Q8MNU8	Q8MNU8	C29E4.12	-0.16561	0.453873	1	-0.335769	-0.36654	0.103768	-0.287901	-0.381757	-0.425712	2	2	17.6	12.138	0	9.473	146770000	3	14677000	UPF0562 protein C29E4.12
U4PAX5;U4PR20;U4PLR3;U4PBB7;Q95XV8;U4PE60	U4PAX5;U4PR20;U4PLR3;U4PBB7;Q95XV8;U4PE60	kvs-5	-0.165434	0.763144	1	-2.64886	-2.50132	-2.58513	-2.57856	-2.76429	-2.88876	3	3	6.2	59.146	0	4.3289	52114000	3	2895200
Q17574	Q17574	tag-165	-0.16535	1.59977	1	2.89971	2.93228	2.88716	2.83183	2.69247	2.6988	22	22	39.7	76.833	0	85.759	1960100000	29	51582000	Putative methionine synthase reductase
A0A4V0IIT3;A0A4V6M3B8;A0A4V0IK39;A0A4V0IN02;Q94250	A0A4V0IIT3;A0A4V6M3B8;A0A4V0IK39;A0A4V0IN02;Q94250	mbl-1	-0.165349	0.555803	1	-2.61305	-2.89912	-2.71049	-3.10518	-2.77048	-2.84305	2	2	8.1	31.686	0	6.2786	202870000	2	33811000	Muscleblind-like protein
O44739	O44739	bag-1	-0.16531	0.230076	1	-0.349372	-0.164927	-0.801967	-0.201815	-0.900754	-0.709628	7	7	47.1	24.01	0	13.533	152950000	8	12746000	BAG family molecular chaperone regulator 1
Q94071	Q94071	T21H8.1	-0.164886	0.759834	1	-4.44126	-4.12105	-4.24037	-4.48625	-4.44455	-4.36654	1	1	1.2	112.71	0	5.2976	3637500	1	71323	Liprin-beta
Q09456	Q09456	col-80	-0.164591	0.203069	1	-1.3048	-0.575639	-1.3157	-0.858738	-1.51627	-1.3149	2	2	15.1	31.282	0	33.489	133310000	2	22218000	Putative cuticle collagen 80
Q23338	Q23338	fkb-4	-0.164081	1.48118	1	2.17143	2.2969	2.19745	2.00404	2.1215	2.048	8	8	35.9	29.328	0	48.673	264060000	9	17604000	Peptidyl-prolyl cis-trans isomerase
O16405	O16405		-0.163346	0.366588	1	-0.310664	-0.763518	-0.321385	-0.844437	-0.472566	-0.568603	3	3	17.2	23.257	0	11.3	43970000	3	4397000
O17040	O17040	hpo-8	-0.163323	0.30751	1	-4.26923	-3.69626	-4.20205	-4.18474	-4.4404	-4.03238	1	1	6.9	24.646	0.0081898	1.7581	7299000	1	663550	Very-long-chain (3R)-3-hydroxyacyl-CoA dehydratase hpo-8
G5EGA5;A0A061AJ35	G5EGA5	fat-2	-0.16332	0.153627	1	2.60901	3.34646	2.58329	3.272	2.22912	2.54768	12	12	27.7	43.462	0	84.153	2610800000	28	163180000	Delta(12) fatty acid desaturase fat-2
P91868	P91868	snpc-4	-0.162779	0.67272	1	-4.66483	-4.47266	-4.73923	-4.80226	-4.65054	-4.91226	1	1	1.3	109.49	0.0089639	1.6912	5026200	1	102580	snRNA-activating protein complex subunit 4 homolog
Q20796	Q20796		-0.162383	0.852294	1	1.17769	1.2304	1.24947	1.22702	0.951798	0.991597	3	3	26.3	20.745	0	27.734	148410000	5	37102000
O01868	O01868	rpl-24.1	-0.162344	0.343277	1	2.73013	2.94488	2.45672	2.81061	2.35766	2.47644	7	7	32.7	17.78	0	25.88	6220900000	22	888700000	60S ribosomal protein L24
Q6AW09;H2L0D8;H2L0D7;A0A7R9SW65	Q6AW09;H2L0D8;H2L0D7;A0A7R9SW65		-0.161857	0.254861	1	-3.42737	-2.75647	-3.34771	-3.07448	-3.53552	-3.40713	1	1	1.7	54.626	0.0059676	1.9243	17732000	1	656740
P34438	P34438	F44E2.8	-0.161389	0.576344	1	0.903892	0.477298	0.637227	0.496386	0.513028	0.524837	2	2	13.6	27.175	0	10.928	111710000	3	8593200	Uncharacterized protein F44E2.8
Q336L1	Q336L1		-0.161077	0.75073	1	1.98271	1.8344	2.10809	1.93074	1.76776	1.74347	3	3	45.5	11.633	0	31.174	388270000	3	77654000
P92022;E1B6V1	P92022;E1B6V1	gut-2	-0.16064	0.416684	1	-0.502219	-0.0311003	-0.447248	-0.357401	-0.594428	-0.510657	3	3	39.2	11.028	0	16.132	94391000	3	15732000
O45293	O45293	gly-8	-0.160579	0.371488	1	2.27676	2.55447	1.93255	2.07735	2.07046	2.13423	6	6	16.4	48.357	0	48.885	1066200000	12	53308000	Probable N-acetylgalactosaminyltransferase 8
A5JYR9;A5JYR8	A5JYR9;A5JYR8	col-118	-0.160301	0.184304	1	-4.4318	-4.69835	-3.63234	-4.58639	-4.34168	-4.31532	2	2	12.5	27.921	0	18.743	48774000	3	4877400
Q7YXH1;H2L0A9	Q7YXH1;H2L0A9		-0.160191	0.234574	1	-2.34089	-2.01202	-2.34232	-1.90837	-2.70029	-2.56713	4	4	12.9	44.488	0	19.01	153850000	6	7326300
G5EDT1	G5EDT1	lin-35	-0.160048	0.652303	1	-3.43387	-3.08807	-3.36016	-3.52063	-3.44197	-3.39965	1	1	1.1	110.9	0.0017802	2.3924	13525000	1	250460
Q19262	Q19262	sec-6	-0.159891	1.61804	1	-1.06042	-0.956204	-1.03711	-1.24135	-1.15667	-1.13539	4	4	6.8	90.653	0	14.91	71449000	4	1458100	Exocyst complex component 3
Q18200	Q18200		-0.159756	0.246204	1	-0.829762	-0.996402	-0.805617	-1.50369	-0.956611	-0.650748	2	2	7.8	28.918	0	6.9709	71574000	3	4771600
F5GUD3	F5GUD3	tre-3	-0.159628	0.386184	1	-4.17806	-3.98031	-3.66931	-3.96804	-4.0615	-4.27703	3	3	5.9	70.256	0	9.3344	37982000	3	1225200	Trehalase
Q19338	Q19338	mon-2	-0.158827	0.546923	1	-1.91593	-1.517	-1.80941	-1.94211	-1.96486	-1.81185	4	4	3.1	181.54	0	18.723	51567000	5	579400	Monensin-resistant homolog 2
Q18076;H2KYV3	Q18076;H2KYV3		-0.1588	0.566798	1	3.62149	3.30732	3.40856	3.21601	3.45287	3.19209	25	25	50.7	74.809	0	195.4	3536200000	49	110510000
A0A2K5ATR9;A0A2K5ATQ8;A0A2K5ATQ3;A0A2K5ATR5	A0A2K5ATR9;A0A2K5ATQ8;A0A2K5ATQ3;A0A2K5ATR5		-0.158774	0.929106	1	-2.99112	-2.76886	-2.86831	-3.12727	-3.00707	-2.97027	1	1	0.3	374.92	0.0085631	1.7104	10177000	1	63210
Q20576	Q20576	pqn-39	-0.15836	0.324225	1	-3.46615	-3.72439	-3.37404	-3.8904	-3.34122	-3.80805	4	4	10.8	81.375	0	46.566	79293000	7	3303900
Q21897	Q21897		-0.158167	0.409058	1	-0.356984	-0.149068	-0.0469294	-0.0782681	-0.534011	-0.415204	3	3	27.6	21.239	0	7.1652	209690000	5	23298000
Q94241	Q94241	sec-22	-0.157989	0.369482	1	-0.454886	-0.0925016	-0.482099	-0.273846	-0.714662	-0.514947	3	3	17.3	24.28	0	16.557	139770000	4	15530000
Q9U3P5;Q9XXK7	Q9U3P5;Q9XXK7	tram-1	-0.157932	0.293008	1	-0.9927	-1.10357	-1.64138	-1.23234	-1.51058	-1.46852	1	1	2.7	42.42	0.0045455	2.067	319340000	3	21289000	Translocating chain-associated membrane protein
Q9NEL2	Q9NEL2	ssl-1	-0.157251	0.168436	1	-6.28649	-6.11453	-5.83406	-6.86334	-5.76406	-6.07944	1	1	0.7	268.72	0.0017857	2.4246	1928700	1	17220	Helicase ssl-1
Q17693	Q17693	mthf-1	-0.15702	1.34415	1	2.54747	2.48974	2.58877	2.31787	2.47422	2.36282	20	20	41	75.486	0	138.87	1664400000	35	55478000	Probable methylenetetrahydrofolate reductase
Q11189	Q11189	mrps-17	-0.156785	0.904804	1	-5.03207	-5.03442	-4.84012	-5.02946	-5.15826	-5.18924	2	2	21.2	18.394	0	4.3584	9861700	2	821810	28S ribosomal protein S17, mitochondrial
A0A2K5ATT8;P34335	A0A2K5ATT8;P34335	C14B9.8	-0.156766	0.862523	1	-2.57341	-2.39238	-2.59142	-2.72479	-2.73807	-2.56466	3	3	2.7	140.07	0.00023781	3.2217	88525000	3	1301800	Probable phosphorylase b kinase regulatory subunit alpha
Q17458;Q17460;Q19528	Q17458;Q17460;Q19528	col-144;col-10;col-89	-0.156728	0.15218	1	0.0777006	0.134887	-0.0294371	-0.843382	0.147128	0.409221	2	2	5.4	28.488	0	5.0918	103600000	2	17266000	Cuticle collagen 10
Q95YC7;Q95YC8	Q95YC7		-0.156562	1.31388	1	2.55211	2.71884	2.65847	2.44507	2.47693	2.53774	3	3	25.3	11.6	0	8.2274	929110000	12	154850000
Q95YC4	Q95YC4		-0.154144	1.175	1	1.09916	1.18124	1.09278	1.07269	0.885734	0.952312	2	2	3.3	61.46	0	6.3945	39998000	2	1333300	Carboxylic ester hydrolase
Q23163	Q23163	lpr-5	-0.153403	0.262877	1	-1.67136	-1.70068	-1.5685	-2.20999	-1.77382	-1.41694	3	3	5.5	60.514	0	7.9614	8705900	3	395720
Q09652	Q09652	gstk-1	-0.152476	0.528791	1	-1.81827	-1.42668	-1.66825	-1.77172	-1.89459	-1.70432	2	2	12.8	26.482	0	31.577	74068000	4	6733500	Glutathione S-transferase kappa 1
O62137;O62139;O62138	O62137		-0.151951	0.882576	1	0.97178	1.21596	1.0444	0.983595	0.864146	0.92855	9	8	18.5	75.09	0	72.568	653830000	11	18681000	Acyl-coenzyme A oxidase
O01614	O01614	ugt-12	-0.151469	1.36916	1	-0.195775	-0.0441141	-0.191482	-0.272646	-0.319543	-0.29359	6	6	14.8	60.882	0	18.435	121960000	6	5543700
Q19970	Q19970	clec-180	-0.151247	0.170345	1	-3.67383	-3.98056	-3.73326	-4.5503	-3.84176	-3.44933	1	1	2	100.27	0	10.322	22879000	1	476650	C-type lectin domain-containing protein 180
Q21155	Q21155	rnp-5	-0.151207	0.77813	1	-2.56085	-2.7413	-2.75136	-2.75845	-2.78433	-2.96435	1	1	4.8	32.237	0	6.8697	15315000	2	1392300
Q7YWX9	Q7YWX9	cpg-7	-0.150776	0.301611	1	-3.29688	-3.35106	-3.28061	-3.85192	-3.17784	-3.35112	1	1	9.5	11.53	0.00024325	3.5259	34338000	1	8584500	Chondroitin proteoglycan 7
Q18014	Q18014	C15C7.7	-0.150264	0.307224	1	-6.668	-7.24835	-6.85406	-7.26473	-6.91468	-7.04179	1	1	4.1	44.05	0.0045435	2.066	1967100	1	78685	GDP-fucose protein O-fucosyltransferase 1
F5GUB1;B2D6L7;A0A061ACS5;H2FLH1	F5GUB1;B2D6L7;A0A061ACS5;H2FLH1		-0.149956	0.970698	1	-2.56641	-2.45179	-2.42425	-2.74191	-2.60284	-2.54757	3	3	22.1	16.201	0	9.2617	83768000	3	9307600
Q9N3X9	Q9N3X9	col-115	-0.149942	0.639204	1	-1.33597	-1.58686	-1.54533	-1.77003	-1.52194	-1.62601	2	2	4.8	39.937	0	5.9913	46825000	3	3121700
Q22250	Q22250		-0.149923	0.175444	1	-2.31888	-2.85836	-2.25381	-3.10222	-2.20094	-2.57766	1	1	5.1	46.143	0	40.26	56841000	4	4060000
C0P274;P34358	C0P274;P34358	ced-7	-0.149877	0.394293	1	-4.30858	-4.22001	-4.03449	-4.60281	-4.27562	-4.13429	4	4	3.6	197.43	0	5.3198	22031000	4	305980	ABC transporter ced-7
O45405	O45405	exl-1	-0.149736	0.314891	1	-5.17485	-4.54288	-4.67816	-5.00735	-4.90754	-4.93021	2	2	13	27.525	0	5.7292	15256000	2	1525600	Chloride intracellular channel exl-1
G5EEB6;Q966K5	G5EEB6;Q966K5	dpy-14;col-165	-0.149219	0.123813	1	-1.59322	-2.11401	-2.19276	-2.88886	-1.56084	-1.89794	2	2	8.1	31.849	0	10.134	280870000	4	28087000
O62432	O62432	dpy-4	-0.148674	0.264703	1	-2.89582	-2.46731	-2.74313	-3.11493	-2.94535	-2.49201	2	2	9	28.777	0	8.5008	41808000	2	4180800
P41941	P41941	gosr-2.1	-0.147452	0.465462	1	-3.63317	-3.38014	-3.19855	-3.63487	-3.56831	-3.45103	1	1	5.2	24.65	0.00045496	2.6882	13515000	1	1351500	Probable Golgi SNAP receptor complex member 2
Q8WSM1;H2L0C5	Q8WSM1;H2L0C5		-0.147444	0.48596	1	-4.0729	-4.15013	-4.1316	-4.5221	-4.17402	-4.10085	1	1	0.8	172.63	0.00023261	2.9666	5144600	1	66813
Q93636;K8FDY0	Q93636;K8FDY0	hpo-34	-0.14685	0.260837	1	4.02817	3.56129	4.01656	3.58957	4.04677	3.52914	47	47	32.2	205.05	0	283.96	5259100000	83	55359000
Q21301	Q21301	crml-1	-0.146847	0.403665	1	-2.50855	-2.67197	-2.15873	-2.64354	-2.54252	-2.59374	2	2	1.9	115.99	0.0017845	2.4235	32995000	2	532170
Q9U2P5;O17686	Q9U2P5;O17686	col-162;col-161	-0.146796	0.155511	1	-2.53798	-2.19629	-2.72761	-3.1522	-2.69193	-2.05814	1	1	3.1	27.65	0.0024352	2.3174	37365000	1	12455000
O45445	O45445	clec-66	-0.145767	0.535911	1	-2.31259	-2.12109	-2.35198	-2.43188	-2.56129	-2.22978	1	1	2.5	44.594	0.00024426	3.5853	27038000	1	1287500
Q18198	Q18198		-0.145711	2.9239	1	1.44972	1.45017	1.47919	1.32348	1.33349	1.28497	11	11	23.6	58.489	0	60.875	628460000	18	33077000
Q23447;U4PMA2	Q23447;U4PMA2		-0.145676	0.487619	1	-2.24753	-2.57504	-2.28767	-2.57699	-2.35857	-2.6117	3	3	6.4	74.128	0	29.388	44208000	3	3400600
P52014	P52014	cyn-6	-0.145311	0.303635	1	-4.40546	-4.40367	-4.34578	-4.88601	-4.48546	-4.21937	3	2	17.4	21.864	0	9.6786	9272700	3	713280	Peptidyl-prolyl cis-trans isomerase 6
Q93694	Q93694	gst-24	-0.145228	0.586758	1	-0.954469	-1.14277	-0.861945	-1.26496	-1.01203	-1.11788	4	3	18.2	23.751	0	4.6809	104980000	3	8748000
H2KZ18;H2KZ19;A0A2C9C377;D7SFL2	H2KZ18;H2KZ19;A0A2C9C377;D7SFL2	ampd-1	-0.145199	1.66679	1	2.70739	2.83206	2.72304	2.6044	2.60184	2.62065	22	22	31.9	90.108	0	136.99	1435600000	29	32628000
Q17533	Q17533	exos-4.1	-0.145098	0.474714	1	-0.687953	-0.390965	-0.731917	-0.844339	-0.807948	-0.593843	4	4	24.6	26.065	0	11.739	134400000	5	10338000	Putative exosome complex component RRP41
Q20922;Q20921	Q20922;Q20921	col-159;col-160	-0.144465	0.152355	1	0.600934	1.53915	0.627782	1.09249	0.492068	0.749904	3	3	9.6	29.902	0	14.897	333330000	4	83333000
G5EE41	G5EE41	cuc-1	-0.143631	0.938266	1	2.70577	2.90043	2.67366	2.63681	2.60689	2.60527	5	5	43.5	7.5868	0	78.015	885580000	8	295190000
P34504	P34504	K04H4.2	-0.143008	0.141454	1	0.354724	0.183961	0.369363	-0.532736	0.28082	0.730941	3	3	3.1	153.11	0	30.658	222810000	6	6021900	Uncharacterized protein K04H4.2
Q19661	Q19661		-0.141869	0.409454	1	2.60063	2.91496	2.66685	2.8035	2.43334	2.51999	12	12	52.1	36.377	0	63.677	1661700000	19	103860000
P34657	P34657	ZK632.12	-0.141374	0.506903	1	-2.48501	-2.81185	-2.59313	-2.79179	-2.63207	-2.89024	1	1	4.1	30.187	0.00024402	3.5686	24204000	1	1613600	Uncharacterized protein ZK632.12
Q09582	Q09582	metr-1	-0.141089	1.48992	1	1.4784	1.60531	1.49364	1.42063	1.36689	1.36656	25	25	27.5	138.9	0	84.477	587800000	29	9184400	Probable methionine synthase
Q6EZG8;H2L0Q1	Q6EZG8;H2L0Q1		-0.140883	0.627027	1	3.08499	3.03432	3.17439	3.14157	2.87515	2.85433	11	11	41	42.431	0	93.341	2592300000	25	117830000
Q17899	Q17899		-0.14068	0.390289	1	-1.96915	-1.73854	-1.93335	-1.76191	-2.09086	-2.2103	3	3	9.6	45.241	0	6.103	31920000	3	1520000	Aminoacylase-1
Q17670	Q17670		-0.140431	0.341731	1	-3.39448	-3.47366	-3.49308	-3.92279	-3.37498	-3.48473	1	1	3.5	31.837	0	5.1522	5779600	1	385310
G5ECU5;O45246	G5ECU5;O45246	hsp-70	-0.13999	0.669356	1	0.179799	0.062705	0.310512	0.0940189	-0.0794172	0.118443	5	2	8.8	70.641	0	18.527	1059600000	5	31164000
Q9N5C4	Q9N5C4		-0.139087	0.344694	1	-0.546603	-0.359382	-0.670455	-0.387703	-0.760404	-0.845593	8	8	19.6	61.257	0	40.896	114880000	8	4418700
P34594	P34594	ZC262.2	-0.139051	0.341661	1	-1.85333	-2.14424	-1.88141	-2.08767	-1.86087	-2.3476	1	1	6.4	26.825	0	8.6817	33217000	1	4152200	Uncharacterized protein ZC262.2
O18216	O18216	pno-1	-0.138683	0.432669	1	-4.65389	-4.61555	-4.82887	-4.61272	-4.87713	-5.02451	2	2	15.5	30.707	0	5.6293	9942600	2	1104700	RNA-binding protein pno-1
P52016	P52016	cyn-8	-0.137687	0.256981	1	-0.841462	-1.20619	-1.35989	-1.53824	-1.02823	-1.25414	2	2	4.5	51.442	0	6.7391	60312000	2	3174300	Peptidyl-prolyl cis-trans isomerase 8
O02637	O02637	cah-6	-0.136415	0.400667	1	0.777045	0.581248	0.832381	0.365721	0.784595	0.631116	3	3	11.3	35.512	0	13.541	75444000	4	5388900
Q19185	Q19185	sgn-1	-0.13627	1.06136	1	-3.10365	-3.05892	-3.05354	-3.32157	-3.12836	-3.17499	1	1	4.2	36.899	0	12.295	12797000	1	752760
Q9N5S7	Q9N5S7		-0.135926	0.513303	1	3.0046	3.21418	3.04232	2.81022	2.90722	3.13588	11	11	46.7	30.205	0	121.97	2142900000	22	214290000
A8WFJ8;H2KYH9	A8WFJ8		-0.135641	0.732405	1	0.0253706	0.253053	-0.0116262	-0.0377216	-0.0827856	-0.0196199	9	9	34.8	34.187	0	65.748	398940000	9	19947000
P49958	P49958	dph-1	-0.134598	0.267531	1	-2.95016	-3.08093	-2.55645	-3.19716	-2.7672	-3.02697	2	2	7.1	45.011	0	7.9347	11331000	2	708160	Diphthamide biosynthesis protein 1
P91871	P91871	fasn-1	-0.133857	0.754677	1	5.48488	5.69981	5.4834	5.43115	5.35157	5.48379	93	93	47.5	289.22	0	323.31	11519000000	148	92149000
Q17688	Q17688	C06A6.5	-0.133536	0.670685	1	1.79458	1.93671	1.81751	1.58854	1.6994	1.86025	7	7	18.6	47.197	0	41.283	368090000	7	18405000	Thioredoxin domain-containing protein C06A6.5
P90904	P90904		-0.133488	0.448014	1	-2.46725	-2.62228	-2.52575	-2.78039	-2.43241	-2.80295	2	2	5.2	45.713	0	7.0407	28898000	4	1806100
O45069	O45069		-0.133309	0.893138	1	0.398839	0.347278	0.366815	0.284653	0.324599	0.103751	5	5	14	38.274	0	17.858	163880000	5	8625100
H2KYK4;Q8I7M7	H2KYK4;Q8I7M7	tmd-2	-0.133162	0.280289	1	-2.37903	-2.5288	-2.96034	-2.72365	-2.90534	-2.63867	2	2	5.8	35.14	0	4.3489	13689000	2	720450
Q1ZXU6;G1K0X0;Q22656;Q22655;B6VQ78;Q17645	Q1ZXU6;G1K0X0;Q22656;Q22655;B6VQ78;Q17645	pgp-6;pgp-7;pgp-5	-0.133154	0.666551	1	-0.113519	-0.243653	-0.129195	-0.453501	-0.188046	-0.244281	6	6	6.7	134.21	0	35.851	125090000	8	2120200
H2KZV5;Q4W525	H2KZV5;Q4W525		-0.13218	0.604774	1	2.90325	3.16124	2.87519	2.9165	2.79427	2.83238	9	9	34.4	33.504	0	43.677	2835900000	22	218150000
P90732	P90732	clec-41	-0.131757	0.406967	1	-3.25759	-3.16316	-3.20363	-3.16658	-3.60495	-3.24813	5	5	17.6	58.799	0	15.917	318880000	7	39861000
Q9TXZ5	Q9TXZ5	ugt-14	-0.131638	0.553808	1	-3.01635	-2.84491	-3.04809	-3.23249	-3.1277	-2.94407	2	1	4	60.943	0.00023964	3.3274	6336300	1	234680
Q9XVD2	Q9XVD2	immp-1	-0.131186	2.19466	1	-1.87994	-1.81716	-1.83784	-2.00101	-1.98378	-1.94371	2	2	13.3	18.422	0	7.5753	62256000	2	7782000
O02168	O02168	aakg-2	-0.130741	0.354507	1	-2.77945	-2.4293	-2.85209	-2.68327	-2.96195	-2.80785	2	2	9.2	47.451	0	13.568	37391000	2	1780500
Q19581;Q19579	Q19581;Q19579	pab-2	-0.130569	1.14951	1	1.66546	1.76947	1.67922	1.56732	1.65059	1.50453	12	8	24	63.726	0	52.463	477690000	10	15409000	Polyadenylate-binding protein
O16315	O16315		-0.130296	0.448676	1	-1.61123	-1.3238	-1.69817	-1.73011	-1.72536	-1.56862	3	3	8.1	53.342	0	19.203	53170000	3	1833500
Q9Y0V2;J7SF95	Q9Y0V2	tin-9.2	-0.130024	0.340984	1	-0.947173	-0.760896	-1.19107	-0.916502	-1.24817	-1.12454	3	3	27	12.456	0	11.109	65239000	3	8154900	Mitochondrial import inner membrane translocase subunit Tim10B
A8WHU4;Q94013	A8WHU4;Q94013		-0.12999	0.430496	1	-5.26714	-5.01479	-5.04275	-5.03689	-5.36132	-5.31643	1	1	3.4	57.101	0	3.9626	4060500	1	162420
Q23346;Q23061	Q23346;Q23061		-0.12991	0.4208	1	-2.62661	-2.32677	-2.68792	-2.56679	-2.80631	-2.65793	1	1	5.7	22.126	0.0051546	2.0059	31580000	1	2429200
Q9NEN6;I2HAF9	Q9NEN6;I2HAF9	rps-6	-0.129579	0.260717	1	3.652	3.95589	3.44949	3.79825	3.34159	3.5288	13	13	51.6	28.135	0	126.37	20979000000	54	1907200000	40S ribosomal protein S6
P34383	P34383	far-2	-0.129154	0.0630965	1	4.67588	5.82086	4.97345	6.26605	4.28505	4.53162	14	14	65.9	20.035	0	136.04	30067000000	50	2505600000	Fatty-acid and retinol-binding protein 2
Q5TKA3;Q5TKA4;Q9UAV8	Q5TKA3;Q5TKA4;Q9UAV8	acs-1	-0.129112	0.104797	1	-1.39175	-0.493676	-1.45556	-0.643991	-1.72341	-1.36092	7	7	17.1	65.379	0	20.503	150130000	7	6005300
O17352	O17352	aagr-4	-0.129067	0.706634	1	2.92015	3.14455	2.98402	2.83449	2.84002	2.98701	19	19	29.3	104.08	0	82.185	1132800000	22	23118000
G5EDV0	G5EDV0		-0.128992	0.235953	1	3.79077	3.74577	3.79586	3.28726	3.629	4.02916	25	25	34.5	99.603	0	219.83	4230000000	49	96137000
O16338	O16338	asp-8	-0.128842	0.335572	1	-2.4303	-2.22673	-2.57677	-2.29933	-2.62985	-2.69113	2	2	8	41.758	0	5.6149	53390000	3	5339000
Q9BKP7;Q688A5;H2KZK8	Q9BKP7;Q688A5;H2KZK8		-0.128814	0.161827	1	0.403653	-0.158528	0.353835	-0.228672	0.543569	-0.102378	2	2	5.4	47.662	0	5.275	47942000	2	1775600
Q22004	Q22004	R166.3	-0.128685	0.159977	1	-5.58641	-5.58798	-4.77187	-5.32932	-5.70637	-5.29662	1	1	6	22.963	0.00090498	2.609	11584000	1	1053100	Uncharacterized protein R166.3
Q20060	Q20060	smc-4	-0.128494	0.267938	1	-2.97593	-2.51645	-3.06913	-2.85049	-3.14716	-2.94935	3	3	1.7	176.57	0	6.1584	34670000	3	350200	Structural maintenance of chromosomes protein 4
D1MN62;E1B6R3;P34445;E1B6R4;E1B6R5	D1MN62;E1B6R3;P34445;E1B6R4;E1B6R5	F54C8.7	-0.128381	0.611557	1	-0.158858	0.0649977	-0.0630732	-0.20171	-0.287116	-0.0532522	6	6	25.3	28.99	0	26.804	133330000	8	7842700	Uncharacterized protein F54C8.7
O02209	O02209	tads-1	-0.128086	0.350401	1	-3.55902	-3.79818	-3.48268	-3.87945	-3.50583	-3.83887	1	1	5	33.065	0	9.4165	14923000	1	1356600
A2V8C3	A2V8C3	ttr-42	-0.127764	0.0676223	1	-5.15905	-4.14575	-4.92601	-3.71295	-5.57862	-5.32254	2	2	22.3	15.892	0	5.6281	8883700	2	1480600
D7SFK4;H2KZ94;A0A4V0INJ5;A0A4V0IND1;A0A4V0IKS1;A0A4V0IK92;A0A4V0IM10;A0A4V0IKC9;A0A4V0ILL1	D7SFK4;H2KZ94;A0A4V0INJ5;A0A4V0IND1;A0A4V0IKS1;A0A4V0IK92;A0A4V0IM10;A0A4V0IKC9;A0A4V0ILL1	lgx-1	-0.127557	0.13763	1	-4.5287	-4.81996	-4.77696	-5.39808	-4.85535	-4.25486	1	1	1.4	131.17	0	14.781	15160000	1	329570
P91998	P91998		-0.127514	0.840612	1	-2.51713	-2.37428	-2.60513	-2.58511	-2.64263	-2.65134	4	4	19.1	32.463	0	16.152	33353000	4	1961900
Q22993	Q22993	pmt-2	-0.12736	0.359235	1	4.44323	4.69271	4.43391	4.63694	4.25618	4.29467	21	21	59	49.768	0	264.56	15687000000	68	747010000
Q20588	Q20588	F49C12.11	-0.12708	0.416978	1	-2.33992	-2.4935	-2.52674	-2.65476	-2.35243	-2.7342	3	3	31.2	6.911	0	16.673	4261600000	4	2130800000	Translation machinery-associated protein 7 homolog
Q9XW63	Q9XW63		-0.126882	0.591306	1	-1.93801	-1.8976	-1.70634	-1.97147	-2.08626	-1.86485	4	4	1.8	236.33	0	7.1066	27833000	4	260120
Q21222	Q21222	cdc-48.3	-0.126881	0.727788	1	-1.232	-1.00878	-1.12942	-1.24285	-1.33519	-1.17281	4	4	9	79.548	0	10.651	29060000	4	745130
Q20365	Q20365	rab-33	-0.126784	0.525218	1	-5.37474	-5.61076	-5.42895	-5.51893	-5.75546	-5.52042	1	1	3.6	34.344	0	3.9816	37193000	1	2187800	Ras-related protein Rab-33
Q93315	Q93315	cytb-5.1	-0.126688	0.575041	1	0.0956621	0.350009	0.379563	0.209425	0.0765924	0.159152	3	3	44	15.032	0	39.968	839690000	6	167940000
P52814	P52814	rpl-39	-0.12662	0.358399	1	0.645177	0.902917	0.768157	0.887115	0.457036	0.592238	2	2	19.6	6.3277	0	5.2048	1249600000	3	1249600000	60S ribosomal protein L39
Q23683	Q23683		-0.126479	0.570463	1	0.0569715	0.33538	0.107242	0.135334	-0.0261068	0.0109282	2	2	16.3	15.913	0	7.3522	31740000	2	3967500
Q10131	Q10131	cex-1	-0.125951	0.217047	1	-2.1614	-2.65522	-2.16398	-2.63999	-2.14528	-2.57318	3	3	15.7	23.483	0	15.607	35346000	3	3213300	Calexcitin-1
Q9XVZ9	Q9XVZ9		-0.125922	0.298418	1	-5.10392	-5.25159	-4.87754	-5.43564	-4.97741	-5.19777	1	1	14.2	14.858	0.00024266	3.4917	6637600	3	737510
X5M5P2;O01780	X5M5P2;O01780		-0.125816	0.0539804	1	-0.247195	0.939534	-0.212451	1.41586	-0.874942	-0.438481	3	3	29.1	15.452	0	18.727	219940000	3	19994000
Q20943	Q20943	mrp-2	-0.125718	0.48132	1	-0.662259	-0.497272	-0.641028	-0.92346	-0.663432	-0.590821	6	6	4.9	170.17	0	16.444	105600000	6	1530500
P34623	P34623	ufbp-1	-0.12569	0.684932	1	-0.79522	-0.612395	-0.593692	-0.716476	-0.895253	-0.766648	3	3	16.9	35.071	0	11.691	258350000	3	21529000	DDRGK domain-containing protein 1
O76449	O76449		-0.125651	0.301667	1	1.79845	2.25338	1.85249	1.98611	1.67695	1.8643	11	11	21.9	63.089	0	49.664	619150000	16	21350000
Q9XTW2	Q9XTW2		-0.125635	0.524799	1	-5.46108	-5.39395	-5.27637	-5.37979	-5.67901	-5.44951	2	2	4.9	59.615	0	4.1631	13991000	3	559640
Q94271	Q94271	asp-14	-0.125545	0.105892	1	1.94556	2.73982	2.0232	2.73579	1.54615	2.05001	6	6	18.9	39.717	0	25.05	1322800000	13	82674000
G5EGH2	G5EGH2	moc-1	-0.125539	1.04362	1	-4.30871	-4.39126	-4.44007	-4.54281	-4.42266	-4.55118	2	2	5.3	47.077	0	4.3216	40866000	2	1776800
Q18966	Q18966		-0.125422	0.695946	1	-2.44494	-2.37091	-2.24596	-2.59425	-2.43666	-2.40716	3	3	24.7	25.579	0	13.071	38407000	3	7681400
P91455	P91455	T19B4.3	-0.1252	0.660783	1	2.03804	2.21661	1.99776	2.0652	1.89802	1.91358	10	10	68.6	20.21	0	81.328	1962600000	19	218060000	Adenine phosphoribosyltransferase
Q23320	Q23320		-0.124588	1.76028	1	0.0756292	0.0782385	-0.00329113	-0.0951595	-0.0879431	-0.0400839	3	3	12.8	36.135	0	9.2784	480080000	3	30005000
Q18683	Q18683		-0.12433	0.330553	1	-2.40374	-2.2933	-2.72479	-2.42916	-2.69966	-2.666	1	1	3.3	34.418	0	4.3676	47346000	1	2254600
Q94269	Q94269		-0.124285	0.722907	1	4.63363	4.43657	4.61236	4.39947	4.5315	4.37873	44	44	24.7	256.43	0	286.47	4750200000	72	50534000	Carboxypeptidase
A0A078BTL4;O62437	A0A078BTL4;O62437		-0.124144	0.511544	1	-3.07268	-3.11904	-3.26271	-3.30638	-3.10725	-3.41323	1	1	16.7	8.7617	0	4.2241	7421900	1	1237000
Q9U1W1	Q9U1W1	tfg-1	-0.123922	0.677017	1	1.77257	1.61979	1.70887	1.55775	1.70664	1.46509	6	6	19.1	49.738	0	61.507	1620300000	20	180030000
Q21086	Q21086	nst-1	-0.123467	0.502164	1	2.82008	2.95479	2.81254	2.92366	2.69837	2.59499	18	18	31.8	62.338	0	84.324	1559500000	26	51984000	Guanine nucleotide-binding protein-like 3 homolog
Q9N3Y1	Q9N3Y1		-0.123347	0.270371	1	-0.292382	-0.670146	-0.353101	-0.691275	-0.281758	-0.712636	1	1	2	53.738	0	4.5853	43044000	1	4782700
P34610	P34610	pcp-1	-0.123305	1.72456	1	-0.399417	-0.420356	-0.349097	-0.464058	-0.536359	-0.538367	5	5	13.8	62.837	0	23.898	252510000	6	12625000	Putative serine protease pcp-1
G5EF97	G5EF97	sfa-1	-0.123243	0.278269	1	-2.55497	-2.46339	-2.0258	-2.33432	-2.50737	-2.57219	4	4	10.2	75.25	0	13.53	84022000	4	3819200
Q18390;Q9XUR1	Q18390;Q9XUR1		-0.122872	0.26051	1	-0.822717	-0.380561	-0.890887	-0.697475	-1.01589	-0.749417	2	1	5.9	42.631	0	5.3712	24154000	1	1271200
G5EC71	G5EC71	gst-20	-0.122748	0.785172	1	0.150744	0.307103	0.202067	0.183159	0.115207	-0.00669575	6	5	34.3	23.787	0	17.519	274350000	6	21104000
Q21930	Q21930	rpl-28	-0.122636	0.163446	1	3.4379	3.66141	2.85684	3.49262	3.0234	3.07223	7	7	46.8	13.725	0	39.037	24483000000	32	3497500000	60S ribosomal protein L28
Q9GZI0	Q9GZI0		-0.122562	0.316406	1	-0.688594	-0.913932	-0.728696	-0.994623	-0.619374	-1.08491	2	2	2.7	127.95	0	43.859	57318000	3	1081500
P06125	P06125	vit-5	-0.122538	0.0565876	1	2.43318	3.42406	2.40504	3.96319	1.85521	2.07626	89	15	59	186.44	0	170.51	1895800000	36	21064000	Vitellogenin-5
Q18012	Q18012		-0.122279	0.21416	1	2.32923	2.04284	2.25845	1.711	2.41326	2.13942	4	4	41.6	14.973	0	45.222	799200000	8	133200000
Q9U3K4;Q9U3K3	Q9U3K4;Q9U3K3	mlt-9	-0.122188	0.285979	1	-3.50532	-3.46015	-3.49628	-3.93104	-3.55369	-3.34358	1	1	3.6	60.009	0	7.0033	11326000	1	390570
P34274	P34274		-0.122081	1.4518	1	-3.3965	-3.37532	-3.33861	-3.43545	-3.55668	-3.48454	2	2	10.7	32.908	0	7.7615	47459000	2	2791700	TIP41-like protein
Q9U2A8	Q9U2A8	rpl-43	-0.122048	0.13698	1	2.78458	3.20482	2.27031	2.93233	2.28648	2.67476	7	7	64.8	10.102	0	31.968	10433000000	19	2608300000	60S ribosomal protein L37a
Q95XM5	Q95XM5		-0.121995	0.805888	1	2.06995	2.09319	2.05381	1.81985	1.97626	2.05485	8	8	25.3	41.879	0	25.942	447010000	10	20319000
Q7JM44	Q7JM44	sma-9	-0.121706	0.28429	1	-2.74499	-2.86229	-2.64757	-3.1506	-2.59268	-2.87668	2	2	1.4	249.95	0	27.946	63494000	2	721520
Q17828	Q17828	C08F8.2	-0.120896	0.490905	1	-3.79031	-3.55155	-3.79975	-3.83803	-3.95461	-3.71167	3	3	4.2	81.009	0	6.1159	24665000	3	616640	ATP-dependent RNA helicase SUV3 homolog, mitochondrial
Q8MYM9	Q8MYM9	Y39B6A.34	-0.12069	0.793791	1	-2.19913	-2.06651	-2.0176	-2.15188	-2.19221	-2.30123	1	1	8.5	17.459	0	4.2724	20517000	1	2931000	APOPT family protein Y39B6A.34, mitochondrial
O44618;H2KYR4	O44618;H2KYR4	srr-4	-0.120391	0.151998	1	-1.02576	-1.6002	-0.759101	-1.50705	-0.95403	-1.28515	4	4	13.6	45.54	0	38.974	149800000	4	9986900
Q20127	Q20127	mec-14	-0.120337	0.739111	1	-1.01997	-0.861667	-0.966807	-0.956348	-1.10247	-1.15064	1	1	4.4	51.058	0.0099751	1.6501	66192000	1	2647700
Q10576	Q10576	dpy-18	-0.119889	0.390602	1	3.14289	3.40907	3.16801	3.03502	3.01017	3.31512	19	19	36.7	63.926	0	117.15	2463200000	32	79458000	Prolyl 4-hydroxylase subunit alpha-1
O02153;Q7Z2A9	O02153	grd-14	-0.119825	0.422334	1	1.43573	1.1376	1.40896	1.062	1.3092	1.25161	5	5	37.7	16.743	0	31.889	1534300000	11	191790000
Q7YTV3;Q20453;H2L2B3;H2L2B2;Q8I4I7	Q7YTV3;Q20453;H2L2B3;H2L2B2;Q8I4I7		-0.119317	0.268439	1	-5.06147	-5.0104	-5.11385	-4.96065	-5.05552	-5.52749	2	2	3.1	88.392	0.00023906	3.2828	7306100	3	187340
Q18068	Q18068		-0.118928	0.0834518	1	-6.14856	-6.55322	-5.52645	-7.00729	-5.81832	-5.75941	1	1	7.8	30.363	0.0002429	3.4982	1949600	1	149970
P34304	P34304	C06E1.9	-0.11884	0.474679	1	-2.82823	-2.8862	-2.6354	-2.97229	-2.7469	-2.98717	7	7	11.2	72.354	0	42.645	109200000	9	3412500	Uncharacterized protein C06E1.9
Q9N4E2	Q9N4E2		-0.118664	0.433549	1	-1.10231	-0.95053	-0.789643	-1.17504	-1.10036	-0.923079	5	5	19.2	36.554	0	18.139	132710000	8	6032200
U4PC73;Q95Y24;U4PBU4;U4PRX8	U4PC73;Q95Y24;U4PBU4;U4PRX8		-0.118446	0.161694	1	-6.03565	-5.5521	-5.51223	-6.25118	-5.64623	-5.55791	2	2	4.1	58.596	0	8.9688	26803000	2	1914500
P50432	P50432	mel-32	-0.118398	0.594131	1	5.03145	5.18772	5.03258	5.10958	4.88061	4.90637	31	31	72.2	55.764	0	323.31	21744000000	100	701410000	Serine hydroxymethyltransferase
Q9U222;A7DTF5	Q9U222;A7DTF5		-0.118333	0.389726	1	0.912362	0.69081	0.840541	0.487324	0.861186	0.740203	10	10	31.1	51.615	0	63.553	496710000	10	21596000
O16991	O16991	ttb-1	-0.118255	1.00077	1	-0.212098	-0.327117	-0.201928	-0.386286	-0.291148	-0.418475	1	1	2.9	33.101	0.00023343	3.0055	47250000	1	2953100	Transcription initiation factor IIB
O01263	O01263	hsp-12.1	-0.118152	0.238346	1	-1.21397	-1.58521	-1.21825	-1.74394	-1.22877	-1.39917	1	1	11.9	12.173	0	8.9552	53788000	3	7684000
Q2MGF5;H2L0J6	Q2MGF5;H2L0J6		-0.118027	1.83879	1	-0.677535	-0.662295	-0.746511	-0.837475	-0.799359	-0.803588	2	2	6.5	43.769	0	11.304	35314000	2	1471400
H2L062;Q95XK1	H2L062;Q95XK1		-0.117887	0.0993545	1	-3.60373	-4.4428	-3.83216	-4.57512	-3.41696	-4.24026	1	1	2	85.35	0	5.2149	12702000	1	343290
Q09511	Q09511	rsp-4	-0.117846	0.132928	1	-4.99999	-5.77932	-5.26099	-5.78118	-5.01119	-5.60147	2	2	11.7	22.587	0	5.7733	160210000	3	40053000	Probable splicing factor, arginine/serine-rich 4
G1K101;G1K104;O62078	G1K101;G1K104;O62078		-0.11728	0.183909	1	-4.95834	-5.34559	-4.92515	-5.48842	-4.80635	-5.28615	1	1	3.5	67.558	0	9.7546	5856200	1	183010
Q23084	Q23084	set-30	-0.117167	0.588633	1	0.394612	0.379012	0.413337	0.108006	0.403823	0.32363	4	4	7.7	64.904	0	13.912	77089000	5	2486800
Q3V5I5	Q3V5I5		-0.117143	0.461155	1	-5.1839	-5.05149	-5.3574	-5.42714	-5.31423	-5.20285	2	2	6.7	48.441	0.0013435	2.4647	289530000	2	15238000
Q7KPV0;V6CL61;Q21917;P28051;Q9BIG5	Q7KPV0;V6CL61	gsa-1	-0.117037	0.606783	1	-1.81498	-1.73354	-1.80617	-2.03061	-1.9271	-1.74809	7	6	23	44.412	0	15.079	97541000	6	5133700
Q9TZ58	Q9TZ58		-0.116806	0.310507	1	0.0206137	-0.0997725	0.173068	-0.325909	0.127921	-0.0585203	5	5	24.2	29.704	0	53.461	140240000	6	8765300
O17725	O17725		-0.116482	0.451723	1	0.485583	0.781571	0.532025	0.592415	0.376529	0.48079	2	2	8.8	21.831	0	9.266	58682000	3	7335200
Q20330	Q20330	ifo-1	-0.116183	0.162196	1	1.75194	1.14184	1.63838	1.11812	1.76707	1.29843	16	16	17	148.45	0	67.174	794640000	18	14448000
Q20011	Q20011	nlp-24	-0.116083	0.207306	1	0.807786	1.19312	0.475381	0.831831	0.670165	0.626039	4	4	42.5	7.7857	0	28.25	654370000	8	109060000
Q23263	Q23263	col-176	-0.115915	0.0825336	1	-0.0403242	-0.119205	-0.136979	-1.18956	0.115314	0.429994	1	1	6.1	28.747	0	14.765	334400000	2	30400000
O44174	O44174	col-104	-0.115605	0.195269	1	-1.60003	-1.50719	-1.58892	-2.04718	-1.72574	-1.27003	1	1	5.7	27.994	0.00024125	3.4083	47102000	1	5887700
O62317	O62317		-0.115511	0.186899	1	-1.69079	-2.16607	-1.69904	-2.29427	-1.68954	-1.91863	2	2	6.8	52.749	0	6.942	22993000	2	792850
Q19203	Q19203	unc-98	-0.115162	0.572739	1	-2.5462	-2.60398	-2.41752	-2.67811	-2.50058	-2.7345	2	2	11	35.353	0	15.188	29426000	2	1634800	Zinc finger protein unc-98
O17287	O17287	tomm-22	-0.115081	0.320955	1	-0.735234	-0.506358	-0.709386	-0.567802	-1.00516	-0.72326	4	4	58.7	12.176	0	28.234	622260000	9	88894000
O01584	O01584		-0.114282	0.195747	1	-2.91978	-2.79991	-2.89291	-3.33582	-3.04368	-2.57594	2	2	6.1	41.632	0.0069797	1.8382	8972200	2	448610
F5GUI4;Q9U2H8;B9WRU1	F5GUI4;Q9U2H8;B9WRU1		-0.113976	0.599718	1	-0.206967	-0.176501	-0.181195	-0.467054	-0.187255	-0.252284	2	2	2.6	75.972	0.0030803	2.2453	56699000	2	2268000
H2KZP5;A0A5E4M3E5;A0A5E4LZK1;A0A5E4LZF2;A0A5E4LYH5;Q8IFX6	H2KZP5;A0A5E4M3E5;A0A5E4LZK1;A0A5E4LZF2;A0A5E4LYH5;Q8IFX6		-0.113699	0.589805	1	-0.463443	-0.380662	-0.409841	-0.696201	-0.436086	-0.462754	3	3	3.6	110.02	0	10.126	41655000	3	1983600
Q3Y3Z9	Q3Y3Z9		-0.113682	0.42105	1	0.590899	0.625264	0.642934	0.285023	0.567279	0.66575	7	7	30.6	33.826	0	62.729	199290000	8	11071000
Q7JMQ6;Q17571	Q7JMQ6;Q17571	aqp-2	-0.113664	0.0995874	1	2.29023	1.47042	2.30057	1.36491	2.41413	1.94118	1	1	5.6	30.868	0	25.975	1148900000	4	287220000
Q9N3V3	Q9N3V3	grl-5	-0.113594	0.14165	1	-2.40524	-2.47215	-2.24076	-3.03217	-2.37841	-2.04836	1	1	5.9	23.002	0	6.0755	47499000	1	5937400
Q4W528	Q4W528	clec-218	-0.113486	0.278664	1	-1.68981	-1.33158	-1.66012	-1.44445	-1.8262	-1.75133	3	3	10	43.993	0	4.5389	92719000	3	4880000
Q18598	Q18598	pmp-2	-0.11328	0.661296	1	2.32223	2.50207	2.38129	2.40122	2.2202	2.24432	8	8	19.7	74.85	0	26.734	172260000	10	4201400
Q18668	Q18668		-0.11319	0.244225	1	-2.02169	-1.54678	-2.01528	-1.9512	-2.14721	-1.82491	1	1	1	78.202	0.0065678	1.8555	8752700	1	250080
Q19723	Q19723		-0.11314	0.884894	1	-1.90343	-1.97651	-2.07995	-2.16062	-2.07071	-2.06798	3	3	21.7	20.627	0	8.834	89665000	4	9962800
O45084	O45084		-0.112782	0.248518	1	-3.48493	-3.57458	-3.363	-3.57818	-3.2989	-3.88377	1	1	2.6	70.395	0	16.13	17267000	1	431670
Q22537	Q22537		-0.112257	0.153997	1	-1.10887	-1.01016	-0.95235	-1.61893	-1.0985	-0.690721	4	4	16.6	72.149	0	13.821	59425000	7	1449400
Q93511	Q93511	rmo-1	-0.112116	0.753349	1	1.24493	1.25713	1.29266	1.2478	1.02377	1.18681	3	3	58.5	8.3559	0	33.448	348150000	6	87036000
P41842	P41842	T20B12.1	-0.112019	0.646241	1	-1.50458	-1.41525	-1.36452	-1.41738	-1.64697	-1.55607	8	8	10.8	87.972	0	19.603	217250000	10	5570500	TPR repeat-containing protein T20B12.1
P90983	P90983	rps-29	-0.111681	0.218309	1	2.53462	2.78191	2.28221	2.69451	2.26062	2.30856	5	5	64.3	6.5536	0	24.267	13809000000	16	4603200000
A0A131MCX4;A0A131MBA2;A0A131MC59;Q95X60	A0A131MCX4;A0A131MBA2;A0A131MC59;Q95X60	hpo-3	-0.111636	0.46154	1	-5.06366	-4.87224	-5.19538	-5.09174	-5.24474	-5.1297	1	1	1.5	68.352	0.001566	2.4504	9487500	1	431250
Q21773	Q21773	dhp-1	-0.11147	0.455541	1	-1.97125	-1.96095	-1.82879	-2.21972	-1.91339	-1.96229	4	4	15.3	53.798	0	71.987	94176000	6	3247400	Dihydropyrimidinase 1
Q8MYN1	Q8MYN1		-0.111209	0.654808	1	0.879767	1.02137	1.10112	0.933088	0.806735	0.928813	1	1	0.5	159.65	0.006364	1.8663	81201000	1	1309700
Q09457	Q09457	bli-1	-0.110857	0.403844	1	2.56257	2.41165	2.62858	2.2318	2.49275	2.54568	12	12	15.3	105.36	0	67.808	1265600000	24	31641000	Cuticle collagen bli-1
Q93896	Q93896	mct-3	-0.110766	0.399698	1	2.27073	2.08319	2.34937	2.11282	2.27899	1.97919	3	3	6	63.884	0	21.27	892650000	7	44633000
Q9N4I3	Q9N4I3		-0.110686	0.367681	1	3.01536	2.83412	2.97216	2.88516	2.99267	2.61175	16	16	66.9	32.186	0	161.07	5125600000	33	366110000
Q9XVE9	Q9XVE9	rpl-14	-0.11052	0.239491	1	1.63502	1.87905	1.37358	1.69955	1.3246	1.53194	5	5	31.9	15.352	0	32.133	12699000000	22	2539900000
O44410	O44410	T07A9.8	-0.11037	0.320314	1	-3.46454	-3.28695	-3.42987	-3.26731	-3.7171	-3.52807	5	5	10.8	39.448	0	9.924	24268000	5	1348200	Ribosomal RNA-processing protein 8
Q9XXN4;Q9U365	Q9XXN4;Q9U365	ngp-1	-0.110277	0.992029	1	2.8183	2.85425	2.78636	2.78736	2.7197	2.62101	13	13	25.7	73.366	0	44.213	973870000	20	29511000
Q9U2J0	Q9U2J0		-0.10978	0.214969	1	-6.03491	-5.87316	-5.91056	-6.32439	-6.14464	-5.67894	1	1	3.8	55.144	0	4.2729	4109200	1	195670
O44477	O44477	tim-17	-0.109691	0.39477	1	-2.10761	-2.27706	-2.20222	-2.33609	-2.10715	-2.47272	2	2	23.8	19.096	0	7.1628	36882000	2	5268800	Probable mitochondrial import inner membrane translocase subunit Tim17
G5EFJ0;G5EGS3;A0A486WUN2;B3GWD7	G5EFJ0;G5EGS3;A0A486WUN2	klp-12	-0.109562	0.852721	1	-1.83668	-1.9047	-1.76105	-2.02814	-1.88804	-1.91493	6	6	5.3	176.4	0	17.214	129800000	7	1643100	Kinesin-like protein
Q09318	Q09318	F36G3.2	-0.109289	1.22809	1	0.505126	0.647298	0.595361	0.464386	0.480456	0.475074	8	8	31.9	35.418	0	21.074	281930000	9	15663000	Uncharacterized protein F36G3.2
G8JYE4;P91406	G8JYE4;P91406	gcp-2.1;R57.1	-0.109268	0.222739	1	-0.569417	-1.0923	-1.14504	-1.15102	-1.00877	-0.974776	4	4	8.4	83.682	0	16.979	232390000	12	8013400	Glutamate carboxypeptidase 2 homolog
O45624;G3MU82;N1NTD2;N1NTJ2;G3MU81;G3MU79;N1NVB4;G3MU80;N1NTI7;G3MU83;N1NSE3;N1NSD8	O45624;G3MU82;N1NTD2;N1NTJ2;G3MU81;G3MU79;N1NVB4;G3MU80;N1NTI7;G3MU83;N1NSE3;N1NSD8	math-33	-0.109083	0.16113	1	-3.57874	-3.31499	-4.08902	-3.54384	-3.91095	-3.85521	27	1	31.9	131.08	0.00045475	2.6783	19535000	1	368580	Ubiquitin carboxyl-terminal hydrolase
P19974;Q23240	P19974	cyc-2.1	-0.108742	0.471146	1	2.83622	2.63868	2.72598	2.78828	2.55632	2.53005	6	6	47.7	12.233	0	43.698	13407000000	15	1915300000	Cytochrome c 2.1
P48162	P48162	rpl-25.1	-0.108478	0.60722	1	3.48384	3.6836	3.52983	3.49141	3.35404	3.52639	6	5	42.9	16.696	0	85.798	10031000000	16	1671800000	60S ribosomal protein L23a 1
O44154	O44154		-0.108418	0.574873	1	-2.4839	-2.43497	-2.6387	-2.61281	-2.53666	-2.73335	1	1	1.7	64.765	0.0019973	2.3651	14803000	1	448580
O17268	O17268		-0.108234	1.84124	1	-0.536868	-0.516164	-0.584252	-0.620737	-0.672999	-0.66825	3	3	44.2	10.081	0	12.743	339180000	5	84795000
Q18596	Q18596		-0.108219	0.424967	1	0.294875	0.545199	0.403995	0.464911	0.197614	0.256888	4	4	25	21.335	0	5.4594	60094000	6	4622600
O01603	O01603		-0.107735	0.287772	1	-3.06191	-3.23398	-2.98249	-3.46398	-3.07037	-3.06723	3	3	6	64.527	0	11.55	36488000	4	1140300
Q20086	Q20086	ugt-58	-0.107663	0.465871	1	0.583627	0.867848	0.555348	0.572985	0.556102	0.554749	8	8	16.5	61.142	0	40.73	409980000	10	16399000	Putative UDP-glucuronosyltransferase ugt-58
Q22501;A0A061AE05	Q22501;A0A061AE05	pps-1	-0.107319	0.340341	1	-1.10018	-0.772866	-0.977683	-0.937031	-1.23081	-1.00485	4	4	9.2	72.986	0	12.32	44294000	5	1230400
O02089	O02089	msra-1	-0.107182	0.462662	1	4.76369	4.52663	4.55668	4.5407	4.60475	4.38001	16	16	70	24.151	0	122.79	14416000000	43	1108900000
O44195	O44195		-0.106757	0.496369	1	-1.9014	-1.57838	-1.74083	-1.85221	-1.8623	-1.82637	3	3	11.9	33.73	0	6.5423	63231000	3	3512800
Q9XUT0	Q9XUT0	dbn-1	-0.106584	0.231221	1	1.63805	1.30407	1.58551	1.23288	1.69773	1.27727	9	9	17.7	71.94	0	62.795	944990000	14	33749000
Q23445	Q23445	ZK180.4	-0.106507	0.234041	1	3.18129	3.43253	3.14741	3.43521	2.90621	3.10029	7	7	51.3	21.709	0	63.275	1013400000	11	112600000	GTP-binding protein SAR1
Q20770	Q20770		-0.106469	0.566867	1	-2.35295	-2.21476	-2.25171	-2.24105	-2.48601	-2.41178	1	1	5.4	20.75	0.0051513	2.0008	38028000	1	6337900
Q20595	Q20595	ctbp-1	-0.106378	0.187276	1	1.23224	1.5654	1.08255	1.44194	0.882094	1.23702	2	2	3.6	79.597	0.00024015	3.3388	522960000	2	15381000	C-terminal-binding protein 1
Q8I4G3;Q9XVU9	Q8I4G3;Q9XVU9		-0.106233	0.397811	1	-1.16176	-0.947486	-1.21427	-1.06378	-1.32588	-1.25255	6	6	17.3	45.036	0	15.977	100280000	7	3458100
O18222	O18222		-0.106232	0.333176	1	-3.99481	-3.79303	-3.83536	-4.18419	-3.7817	-3.976	3	3	23.7	29.029	0	7.3112	18848000	3	3141300
G5EC75	G5EC75	clh-6	-0.106146	0.174189	1	-3.77355	-3.78704	-4.13632	-3.60917	-4.19591	-4.21027	1	1	1.5	89.231	0.00024492	3.6082	17666000	1	588870	Chloride channel protein
Q09216	Q09216	B0495.7	-0.106066	0.128022	1	1.96611	1.19542	1.55588	1.06455	1.58191	1.75275	8	8	10.7	102.12	0	29.268	843780000	9	22805000	Putative endoplasmic reticulum metallopeptidase 1-A
P54816	P54816	lex-1	-0.105599	0.0993245	1	-7.58899	-7.97408	-8.0215	-8.61657	-7.39011	-7.89468	1	1	1.4	146.42	0	3.8829	2145600	1	33526	Tat-binding homolog 7
O17680	O17680	sams-1	-0.10552	0.434511	1	5.25162	5.50529	5.23677	5.32734	5.13101	5.21877	24	24	71.7	43.581	0	323.31	31963000000	91	1598100000	Probable S-adenosylmethionine synthase 1
Q95XS2	Q95XS2		-0.105381	0.342248	1	2.11681	2.34836	2.17973	2.28669	2.12522	1.91684	3	3	37	8.5558	0	35.05	1562900000	10	312580000
Q93871	Q93871	ent-2	-0.105285	0.223531	1	-3.49543	-3.84308	-3.52317	-3.74409	-3.4639	-3.96953	2	2	4.9	50.495	0	12.643	112160000	2	8627600
H2KYI3;Q7JP75	H2KYI3;Q7JP75	cyk-1	-0.105211	0.489712	1	-4.98593	-5.25415	-4.98863	-5.23312	-5.1786	-5.13263	1	1	0.9	159.73	0.0069826	1.8415	7711400	1	100150
O62518	O62518	ZK795.3	-0.105185	0.414643	1	-4.45259	-4.55973	-4.33684	-4.72743	-4.45492	-4.48236	2	2	10.6	33.952	0	6.7398	23497000	4	1468500	Brix domain-containing protein ZK795.3
Q23191	Q23191	puf-9	-0.104999	0.229243	1	-4.91287	-4.997	-4.85142	-5.37322	-4.87475	-4.82832	4	4	6	78.576	0	15.847	118930000	5	4574200
Q09531	Q09531	F07F6.4	-0.104784	1.23287	1	1.76215	1.76863	1.80168	1.72145	1.69881	1.59784	11	11	23.8	57.911	0	57.541	483010000	14	15581000	Uncharacterized protein F07F6.4
Q21898	Q21898	vha-1	-0.1046	0.658853	1	-1.05408	-1.19661	-1.20585	-1.35192	-1.24762	-1.1708	3	3	34.9	16.954	0	8.8434	31176000	5	6235300	V-type proton ATPase 16 kDa proteolipid subunit 1
P47991	P47991	rpl-6	-0.104482	0.24781	1	4.22974	4.39881	3.98788	4.33242	3.95861	4.01197	14	14	51.2	24.312	0	80.674	24133000000	39	1856400000	60S ribosomal protein L6
A0A2C9C3G0;A0A2C9C318;A0A2C9C2Y5;A0A2C9C380;Q10038	A0A2C9C3G0;A0A2C9C318;A0A2C9C2Y5;A0A2C9C380;Q10038	vhp-1	-0.104421	0.143495	1	-3.45333	-3.43335	-3.55927	-3.9385	-3.06232	-3.75837	1	1	4	47.587	0.0055722	1.9828	51563000	1	4296900	Tyrosine-protein phosphatase vhp-1
G5EEZ0	G5EEZ0		-0.104374	0.827309	1	-3.35187	-3.29824	-3.3095	-3.52582	-3.41493	-3.33198	6	6	21.1	42.898	0	24.6	52691000	6	2927300
Q9XVP1	Q9XVP1		-0.103991	0.45924	1	-3.25436	-3.28002	-3.53058	-3.42784	-3.40637	-3.54272	1	1	10.6	16.363	0	5.727	43544000	5	21772000
H1UBL0;Q56VX4;H1UBK9;Q8I103	H1UBL0;Q56VX4;H1UBK9;Q8I103	zoo-1	-0.103453	0.17598	1	-3.23217	-3.71716	-3.27423	-3.78474	-3.22994	-3.51923	3	3	3.2	115.23	0	7.6034	47971000	3	799510
Q9XW01;Q9XW02	Q9XW01		-0.103394	0.368503	1	-1.30804	-1.23066	-0.952161	-1.2954	-1.32818	-1.17746	5	5	11.6	53.532	0	23.629	167010000	6	6958700
B3WFZ3;B3WFZ4	B3WFZ3;B3WFZ4		-0.103323	0.742512	1	-0.000628471	0.0946932	0.0510874	0.0340271	-0.0360441	-0.162801	2	2	6.2	48.969	0	14.328	82498000	3	4124900
Q17418	Q17418	col-150	-0.103232	0.282958	1	-1.90336	-1.79767	-1.82725	-1.71078	-1.92089	-2.20631	1	1	5.1	30.563	0	24.582	383520000	2	23970000
Q9XUU9	Q9XUU9	K05C4.2	-0.102934	0.799537	1	-0.798327	-0.784804	-0.703776	-0.89695	-0.764234	-0.934525	2	2	12.7	22.146	0	25.99	202830000	4	40565000	Protein jagunal homolog
Q23119	Q23119		-0.102771	0.514971	1	-0.427819	-0.136607	-0.347196	-0.38475	-0.422057	-0.413127	5	5	15.7	41.772	0	22.239	144140000	5	8478900
G5EGK7;Q18629	G5EGK7	ugt-16	-0.102606	2.17688	1	1.07403	1.09585	1.13904	1.01098	0.996669	0.993443	6	6	15.7	60.392	0	37.198	203560000	6	7829400
H2KZX8;C5NU64;A0A2K5AU32;A0A2K5AU29;A0A2K5AU25;A0A2K5AU28;A0A2K5AU23	H2KZX8;C5NU64;A0A2K5AU32;A0A2K5AU29;A0A2K5AU25;A0A2K5AU28;A0A2K5AU23		-0.102441	0.186507	1	-1.09621	-1.27388	-1.14795	-1.67387	-1.14217	-1.00933	2	2	3.3	67.983	0	4.1206	61528000	2	1709100
Q17425	Q17425		-0.10231	0.167659	1	-2.62702	-3.0162	-2.76292	-2.8904	-2.56515	-3.25752	5	5	11.3	64.759	0	14.396	43995000	5	1466500
H2L0H6;U4PC40;Q21843;H2L0H5	H2L0H6;U4PC40;Q21843;H2L0H5	wapl-1	-0.102167	0.484076	1	-3.16719	-2.89757	-3.14628	-3.11901	-3.17423	-3.22431	2	2	4.9	68.913	0	4.979	16589000	2	448340
Q22644	Q22644		-0.101932	1.11885	1	-3.77174	-3.81571	-3.76633	-3.82695	-3.96226	-3.87036	3	3	11.5	43.139	0	6.6919	59222000	3	5383800
A0A5E4LZM9	A0A5E4LZM9		-0.101837	0.190969	1	-0.0439386	0.406508	-0.0921679	0.225283	-0.21601	-0.044383	2	2	1.5	179.8	0.00023283	2.9741	195870000	3	2479300
H2KZG6;Q8IAB6	H2KZG6;Q8IAB6	acdh-1	-0.101312	0.129156	1	5.00439	5.4676	4.92877	5.42801	4.6193	5.04951	21	21	68.4	47.147	0	281.42	21565000000	72	980240000
A5HU97	A5HU97		-0.101274	0.251362	1	-0.806874	-1.15102	-0.693469	-1.06469	-0.822614	-1.06789	4	4	21.5	23.142	0	15.088	104290000	4	9480600
Q22336	Q22336	spp-3	-0.101134	0.175352	1	1.62953	2.12771	1.6749	2.00858	1.53652	1.58363	3	3	48	10.993	0	54.975	732080000	9	146420000
Q09299	Q09299	EEED8.10	-0.100835	0.591073	1	-3.81816	-3.68707	-3.87768	-3.94837	-3.79241	-3.94463	4	4	8.3	81.187	0	9.8837	55681000	4	1465300	Putative RNA-binding protein EEED8.10
P91285	P91285	dpy-5	-0.100832	0.150656	1	-2.3994	-2.01077	-2.41414	-2.72377	-2.41039	-1.99264	3	3	15.8	28.216	0	12.835	221500000	6	27687000	Cuticle collagen dpy-5
Q17770	Q17770	pdi-2	-0.100553	0.446247	1	5.29261	5.46289	5.21096	5.17895	5.14161	5.34425	30	30	67.1	55.152	0	221.19	60378000000	107	1677200000	Protein disulfide-isomerase 2
Q5CZ47;Q21453	Q5CZ47;Q21453		-0.100361	0.355284	1	-0.453706	-0.0509844	-0.254615	-0.321159	-0.359084	-0.380143	2	2	2.7	89.767	0.0002302	2.8565	95206000	2	3071200
O17895	O17895	haf-3	-0.0998945	0.645213	1	1.38336	1.52054	1.29122	1.33413	1.2606	1.30072	8	8	15.6	73.083	0	28.789	253740000	9	7689100
Q9XWE1;Q9GUG7;Q25AR9	Q9XWE1	dnj-27	-0.0996586	0.326034	1	-0.540812	-0.606027	-0.558936	-0.915154	-0.567073	-0.522525	3	3	7	90.769	0	19.453	125410000	4	3688700
Q19714	Q19714		-0.0996243	0.711311	1	0.588304	0.777968	0.6519	0.590315	0.512176	0.616809	1	1	4.3	21.299	0.0057803	1.9697	75524000	1	10789000
B7WN92;Q22467	B7WN92;Q22467	ctg-2	-0.0995188	0.673194	1	0.994725	1.09477	0.925681	0.871937	0.848609	0.99607	6	6	14.9	45.284	0	17.189	290970000	7	14548000
O61521	O61521		-0.0994546	0.34241	1	-5.12871	-5.20397	-4.94181	-5.37401	-5.09781	-5.10104	1	1	16.7	17.149	0.00023041	2.8624	24368000	1	4873700
Q9TXK1	Q9TXK1		-0.0988595	0.228372	1	0.605859	0.96082	0.649236	0.88736	0.463683	0.568294	4	4	11	43.287	0	16.247	362150000	6	21303000
Q9U2A6;A8XMZ5;Q8I0Z7	Q9U2A6	efhd-1	-0.0988277	0.29296	1	-2.65357	-2.95695	-2.65729	-3.02899	-2.7139	-2.8214	3	3	6	76.894	0	6.5562	55191000	4	1533100
O44175	O44175	rfc-2	-0.0987088	0.599958	1	-4.02943	-4.03059	-4.01709	-3.97783	-4.20774	-4.18767	4	4	14.7	37.562	0	10.921	63835000	4	2901600
Q95XR2	Q95XR2		-0.0986989	0.844148	1	-1.56633	-1.64493	-1.51901	-1.74679	-1.60851	-1.67107	2	2	4.3	51.519	0	4.9526	40644000	2	1563200
G5EDV7	G5EDV7		-0.0986846	0.16053	1	-3.26076	-3.8216	-3.20267	-3.6509	-3.28767	-3.64252	2	2	11.7	25.731	0	12.635	76772000	2	6979300
G5EBE3	G5EBE3	cir-1	-0.0985378	0.439163	1	-3.6618	-3.74166	-3.78773	-3.7022	-4.00038	-3.78422	1	1	1.4	65.831	0.0013526	2.5505	12580000	1	503190
P34661	P34661	tag-277	-0.098443	0.691843	1	-0.799479	-0.898229	-0.745883	-0.989141	-0.827228	-0.922551	4	4	61.7	9.7912	0	26.485	423580000	5	84716000	Ubiquitin-fold modifier 1
G5EF26	G5EF26		-0.0983454	0.445176	1	-5.53398	-5.64967	-5.44306	-5.69308	-5.49495	-5.73371	1	1	3.5	37.417	0.00023513	3.0949	15794000	2	877470
Q9GUM5	Q9GUM5		-0.0983203	0.378715	1	-3.72572	-3.8541	-3.53767	-3.85466	-3.68719	-3.8706	4	4	14.9	52.608	0	5.6351	28192000	4	1342500
Q22822	Q22822		-0.0980085	0.111985	1	-1.10987	-1.5643	-1.19353	-1.94949	-1.18429	-1.02794	5	5	5.4	98.207	0	12.773	101930000	5	2265100
Q11124	Q11124	C03F11.3	-0.0979697	0.493378	1	-2.71012	-2.59742	-2.54978	-2.85951	-2.6236	-2.66813	4	4	8.7	62.702	0	11.375	81070000	4	4053500	Uncharacterized protein C03F11.3
P90780	P90780	sdz-8	-0.0978702	0.0582953	1	-7.90552	-6.64594	-6.9138	-8.05925	-6.559	-7.14062	4	3	18.8	26.702	0	7.9646	7731400	4	594730
Q93169	Q93169	C01G10.9	-0.0978161	1.64781	1	-0.9609	-0.936408	-0.892274	-0.995543	-1.05841	-1.02908	6	6	20.2	40.861	0	27.764	109280000	6	4371200	Methylthioribose-1-phosphate isomerase
P91989;E1B6U7	P91989;E1B6U7		-0.0977949	1.41085	1	-1.25004	-1.3051	-1.22272	-1.37188	-1.315	-1.38437	2	2	15.3	15.907	0	9.1398	34571000	2	4321400
Q9BL36;B5D5N5	Q9BL36		-0.0977945	0.190816	1	-3.76362	-3.95743	-3.58791	-4.19539	-3.67634	-3.73061	3	3	16.2	31.332	0	16.328	22290000	3	1311200
A0A1D3PDA8	A0A1D3PDA8		-0.0975154	0.336007	1	1.39411	1.40154	1.42084	1.45308	1.0709	1.39997	10	10	46	33.036	0	108.28	488950000	11	30560000
Q23126	Q23126	W02B12.10	-0.0974964	0.136418	1	0.398938	0.286651	1.12383	0.556057	0.4607	0.500171	4	4	19.9	30.04	0	12.867	91351000	5	5709400	tRNA (guanine-N(7)-)-methyltransferase
O62305	O62305	unc-43	-0.0974712	0.38362	1	-3.51968	-3.60013	-3.55496	-3.86424	-3.54508	-3.55786	14	1	23.1	79.926	0.0032708	2.1502	20046000	2	556830	Calcium/calmodulin-dependent protein kinase type II
O62122	O62122	gcsh-1	-0.0974121	0.270943	1	-4.76883	-5.01042	-5.02651	-4.80067	-5.18051	-5.11681	1	1	13.5	16.521	0	6.3711	43919000	2	7319800
Q17626	Q17626	spch-1	-0.0973476	0.566523	1	-4.2298	-4.13525	-4.19177	-4.24568	-4.42068	-4.18251	1	1	6.6	22.387	0.00023496	3.0793	421730000	1	210860000
Q21166	Q21166	sur-5	-0.0973139	0.15043	1	1.90658	2.45096	1.99041	2.34235	1.75666	1.95699	16	16	30.7	78.338	0	88.86	1117500000	21	36048000	Acetoacetyl-CoA synthetase
A0A0K3AXM4;O44667	A0A0K3AXM4;O44667		-0.0972541	0.157564	1	-2.58684	-2.53654	-2.65433	-3.0725	-2.71561	-2.28136	2	2	27.2	11.029	0	11.123	48753000	3	8125600
O02106	O02106	mlt-8	-0.0972363	0.186145	1	-0.559234	-0.580947	-0.374928	-0.94998	-0.554351	-0.302487	2	2	9.3	30.542	0	24.486	192940000	3	13781000
O77081	O77081	tpst-1	-0.0971244	0.565851	1	-2.01514	-1.80787	-2.00301	-1.97595	-2.10101	-2.04044	5	5	17.1	43.313	0	13.024	58034000	5	2418100	Protein-tyrosine sulfotransferase A
Q9N3F3	Q9N3F3	mrpl-17	-0.097009	0.322541	1	-1.52493	-1.44865	-1.70149	-1.47424	-1.81134	-1.68051	3	3	18.6	22.733	0	8.708	131720000	4	13172000
P91019;X5M5M2;J7SA49	P91019;X5M5M2;J7SA49	let-526	-0.0969559	0.312972	1	-4.11267	-4.54237	-4.26429	-4.42755	-4.40343	-4.37923	2	2	1.7	181.25	0	9.3919	23039000	2	411410
Q03561	Q03561	nlp-36	-0.0967976	0.119543	1	-6.40148	-6.79739	-6.54009	-6.85809	-6.14268	-7.02857	1	1	12.2	9.427	0.0011302	2.5833	21804000	1	10902000	Neuropeptide-like peptide 36
Q18799	Q18799	col-119	-0.0965948	0.0526603	1	-0.524812	0.820964	-0.678924	0.601734	-0.578437	-0.695853	2	2	3.8	28.993	0	8.45	336380000	11	19787000
Q93546;B5BM31	Q93546		-0.0965885	0.352559	1	-0.45752	-0.438785	-0.450818	-0.771521	-0.455796	-0.409572	4	4	11.9	43.02	0	18.985	199030000	7	11057000
Q8ITY4	Q8ITY4	C50D2.5	-0.096537	0.397462	1	-0.452527	-0.581527	-0.557944	-0.691479	-0.440713	-0.749417	3	3	23.2	16.006	0	5.9183	55200000	3	6900000	Splicing factor 3B subunit 6-like protein
Q22235	Q22235	enpl-1	-0.0964702	1.53971	1	4.83276	4.86275	4.82757	4.73532	4.70358	4.79478	37	35	50.8	87.111	0	323.31	7785200000	70	199620000	Endoplasmin homolog
Q09389	Q09389	F47D12.3	-0.0962528	0.284346	1	-3.93707	-3.80746	-4.22171	-4.00149	-4.20261	-4.0509	1	1	5	16.301	0.0032823	2.1862	17439000	2	2491300	Uncharacterized protein F47D12.3
Q09509	Q09509	F25B5.6	-0.0961237	0.351622	1	0.897614	0.770238	0.936614	0.590616	0.943004	0.782475	12	12	33.5	56.432	0	50.889	615510000	14	21983000	Putative folylpolyglutamate synthase
A3QMC5	A3QMC5	rpl-34	-0.0961218	0.148261	1	2.8884	3.19869	2.72993	3.22667	2.56476	2.73722	8	8	46.4	12.682	0	36.837	14555000000	24	2910900000
Q93758	Q93758	swan-1	-0.0959539	0.192389	1	-3.85256	-4.31024	-3.82093	-4.29358	-3.92776	-4.05025	2	2	7.5	42.929	0	12.242	108520000	2	8347700
Q21997	Q21997	der-2	-0.0959396	0.546818	1	-4.68102	-4.44783	-4.45104	-4.63556	-4.60869	-4.62346	1	1	11.4	28.033	0	16.574	43123000	1	7187100	Derlin-2
Q17411	Q17411		-0.0959279	0.124339	1	0.97367	1.40802	0.960578	1.49331	0.711293	0.849889	2	2	2.6	105.14	0	16.518	408160000	3	8329800
Q19989	Q19989		-0.0958312	0.307856	1	-1.35312	-1.62954	-1.43619	-1.63487	-1.37785	-1.69362	6	6	8	105.6	0	66.947	182870000	7	3585600
G5EF58	G5EF58	ipla-7	-0.0957851	0.579437	1	-4.28412	-4.22045	-4.38656	-4.28644	-4.47371	-4.41834	2	2	5.9	52.652	0	4.0934	5655100	2	226200
C7IVR4	C7IVR4	pqn-41	-0.0955785	0.194484	1	-4.07168	-4.06214	-4.13895	-4.46856	-3.83258	-4.25837	1	1	1.3	229.75	0	8.4297	105680000	5	1761300
Q5CCJ3;Q5CCJ2;Q9N5N9	Q5CCJ3;Q5CCJ2;Q9N5N9		-0.095528	0.733378	1	2.85711	2.78729	2.82525	2.82662	2.72435	2.63211	14	14	25.6	81.525	0	79.278	1150400000	15	44246000	Putative rRNA methyltransferase
Q17832;O62360	Q17832		-0.0954606	0.368341	1	5.56775	5.72515	5.45837	5.63614	5.44383	5.38492	62	62	53.4	134.34	0	323.31	20186000000	130	301280000
Q22800	Q22800	nduf-2.2	-0.0952959	0.166891	1	-3.26121	-2.9849	-3.10481	-2.81482	-3.44853	-3.37345	16	3	40.5	53.838	0	7.6876	49621000	3	2157400
Q21961	Q21961	ran-5	-0.0950111	0.395869	1	-0.541678	-0.618554	-0.664048	-0.638636	-0.580686	-0.889993	3	3	13.5	37.545	0	19.143	176880000	4	9826600
P91408	P91408	T01B11.2	-0.094772	0.0783731	1	-1.54591	-0.827929	-1.7495	-0.873894	-1.97786	-1.55589	1	1	1.9	51.644	0.00023137	2.91	53042000	2	2411000	Alanine--glyoxylate aminotransferase 2-like
O17004	O17004	mrps-2	-0.0946118	0.776809	1	-0.615548	-0.496072	-0.463639	-0.560055	-0.629905	-0.669135	5	5	34.1	29.499	0	15.563	266210000	9	16638000
Q9N4C2;U4PCC4	Q9N4C2;U4PCC4	cpsf-1	-0.0941858	0.182462	1	-1.27443	-0.839087	-1.36652	-1.07162	-1.45334	-1.23764	3	3	1.7	162.71	0	6.8539	26303000	3	469690	Probable cleavage and polyadenylation specificity factor subunit 1
Q8I0Z3;Q8I0Z2	Q8I0Z3;Q8I0Z2		-0.0941776	1.35041	1	-1.07402	-1.00505	-1.11531	-1.14837	-1.1656	-1.16293	2	2	8.8	26.356	0	4.7382	105970000	2	7064500
Q9TZI1	Q9TZI1	T10B11.2	-0.0941181	0.302521	1	-3.79996	-3.57882	-3.68259	-3.99814	-3.69526	-3.65033	3	3	6	62.425	0	7.926	58324000	3	2430200	Ceramide kinase 1
P90893	P90893	F56F10.1	-0.0938381	1.08104	1	1.19159	1.197	1.31319	1.14986	1.1495	1.1209	7	7	15.9	60.567	0	34.909	634050000	11	31703000	Putative serine protease F56F10.1
O44555	O44555	alh-5	-0.0938171	0.178371	1	1.76408	1.46559	1.79239	1.25675	1.8344	1.64946	11	10	37.5	48.817	0	40.625	431610000	14	19618000	Aldehyde dehydrogenase
Q23236	Q23236	ndx-3	-0.0935094	0.996446	1	-2.99899	-3.01027	-2.94139	-3.00007	-3.1144	-3.1167	2	2	10	27.098	0	9.8816	81799000	7	6292300	Nudix hydrolase 3
Q20166	Q20166	cpin-1	-0.0935055	0.779412	1	-2.97125	-2.93598	-2.90854	-3.11736	-3.04178	-2.93715	2	2	5.9	47.717	0	14.123	25453000	2	942690
G5EDK1	G5EDK1	asc-1	-0.0934757	0.422208	1	-0.814775	-0.589297	-0.783458	-0.697594	-0.895253	-0.87511	2	2	5.2	47.495	0	5.0814	40690000	2	2034500
Q95Y87	Q95Y87		-0.0933313	0.981208	1	-1.4949	-1.42481	-1.40086	-1.50816	-1.60181	-1.4906	2	2	16.3	17.111	0	12.281	169260000	2	28210000
P91180;Q95Q60	P91180;Q95Q60	fkb-5	-0.0931241	0.386352	1	3.70166	3.90188	3.64862	3.55045	3.6444	3.77793	19	19	66.7	29.937	0	190.98	3119800000	29	183520000	Peptidyl-prolyl cis-trans isomerase
Q4W5H0	Q4W5H0		-0.0930535	0.149418	1	-5.09645	-5.46819	-4.76139	-5.34158	-4.98399	-5.27963	1	1	4.7	31.517	0	4.7865	7826100	1	434780
Q22705	Q22705		-0.0930262	0.173863	1	-2.61192	-2.30586	-2.68581	-2.3289	-2.65129	-2.90247	1	1	3.2	39.036	0.00023535	3.1095	14862000	1	874240
Q19393	Q19393		-0.0929626	0.332407	1	0.205985	0.39203	0.334056	0.419752	0.130198	0.103232	4	4	9.3	47.839	0	9.352	123690000	5	7276100
V6CLE7;Q9TZD9	V6CLE7;Q9TZD9	haf-4	-0.0927623	0.244237	1	1.51931	1.33984	1.57544	1.12712	1.56295	1.46623	15	15	25.7	80.699	0	99.853	841030000	21	21565000
A0A0K3ATQ5;Q9TYT7	A0A0K3ATQ5;Q9TYT7		-0.0923065	0.143496	1	-6.73202	-6.07689	-6.04164	-6.24822	-6.35307	-6.52618	1	1	8.7	19.983	0.0051591	2.0153	2984800	1	331640
Q9XVR5	Q9XVR5		-0.0921605	0.971841	1	-2.76497	-2.69867	-2.6812	-2.74337	-2.86933	-2.80863	3	3	23.6	23.14	0	8.4193	48251000	4	5361200
O61874;A0A0K3AVF2	O61874;A0A0K3AVF2	dod-19	-0.0917241	0.304606	1	2.46388	2.48339	2.38744	2.59107	2.22615	2.24232	8	8	21.7	44.411	0	31.517	1726600000	16	132810000
Q7YXD7	Q7YXD7		-0.0916274	0.350652	1	-0.391143	-0.45427	-0.418504	-0.72489	-0.432097	-0.381812	1	1	10.4	12.167	0	9.0987	18972000	1	2710300
Q8I132	Q8I132	ooc-3	-0.0914599	0.181787	1	-2.34445	-1.86944	-2.37075	-2.1183	-2.46687	-2.27385	1	1	2.5	50.742	0	3.9242	15348000	1	730850
O44183;U4PAP4	O44183;U4PAP4		-0.0913591	0.2789	1	0.403802	0.739917	0.460036	0.602152	0.337255	0.390271	12	11	24.6	71.309	0	47.214	281540000	14	9384600
G5EEL2;G5ECP2	G5EEL2;G5ECP2	plrg-1	-0.0913184	0.879406	1	0.544478	0.396148	0.41171	0.366772	0.373986	0.337623	5	5	10.5	54.687	0	18.851	240660000	7	10939000
H2L2I2;O44326	H2L2I2;O44326	hmp-2	-0.0912657	1.23972	1	-1.2747	-1.24131	-1.24812	-1.38737	-1.36987	-1.28068	7	7	11.9	77.475	0	23.685	81283000	7	2463100	Protein humpback-2
Q9U280	Q9U280	tat-1	-0.0912625	0.250137	1	-3.52074	-3.60784	-3.17717	-3.62257	-3.41573	-3.54123	1	1	1.1	128.41	0	15.575	58481000	1	1063300	Phospholipid-transporting ATPase tat-1
O45227;D3YT72	O45227;D3YT72		-0.0912142	0.0479214	1	-0.207961	0.556912	-0.758973	0.824961	-0.843028	-0.665597	3	3	28.3	13.077	0	8.6783	129150000	5	32287000
Q18224	Q18224	ntl-9	-0.0911252	0.154928	1	-7.06173	-6.40731	-6.87759	-6.67288	-7.00763	-6.93949	2	2	6.4	37.095	0.00045372	2.6459	26079000	2	1862800
Q21549	Q21549	gss-1	-0.0910489	1.30139	1	1.85673	1.90777	1.84622	1.73171	1.78172	1.82414	11	11	26.7	55.392	0	42.144	611410000	15	19107000	Glutathione synthetase
Q19641	Q19641	exc-9	-0.0910428	0.073485	1	-2.94689	-3.83688	-3.1872	-3.85741	-2.73741	-3.64928	1	1	23.5	9.4786	0	14.947	96117000	2	16019000
Q23494	Q23494		-0.0910292	0.499843	1	0.0856485	0.251367	0.0607195	0.142801	-0.0327234	0.0145693	5	5	13.7	50.802	0	18.486	136310000	6	7573000
Q21418	Q21418		-0.090964	0.0562773	1	-0.0777159	-0.260316	-0.446534	-1.40273	-0.0987501	0.444018	5	5	6.7	99.995	0	21.613	187570000	5	5210400
O02324	O02324	lbp-8	-0.0909109	0.403321	1	0.76875	0.781976	0.87749	0.850245	0.548564	0.756675	2	2	15.3	16.092	0	10.079	54944000	2	6104900
G5ED29;D4PH96	G5ED29;D4PH96	atx-2	-0.090785	0.500195	1	2.49839	2.54972	2.4627	2.51383	2.45872	2.2659	14	14	21.4	106.04	0	137.79	1130900000	39	35342000
Q21278	Q21278	K07C5.6	-0.0905638	0.515811	1	-1.67122	-1.72197	-1.54834	-1.83116	-1.63371	-1.74835	5	5	8.2	74.46	0	13.676	52154000	5	1862700	Pre-mRNA-splicing factor SLU7
D7SFP5;O02335;C6KRN3	D7SFP5;O02335;C6KRN3		-0.0905619	0.300621	1	2.05216	2.15346	1.92428	2.06116	1.74705	2.05001	3	3	20	23.677	0	7.5149	115660000	4	19277000	Protein YIPF
Q22782	Q22782	rab-6.2	-0.0905472	0.357515	1	-0.250894	-0.159478	-0.27653	-0.510164	-0.272429	-0.17595	6	3	33.2	23.364	0	12.988	66511000	4	5116200	Ras-related protein Rab-6.2
Q94215	Q94215	lec-11	-0.0904551	0.24015	1	-1.38691	-1.2305	-1.38604	-1.14753	-1.54644	-1.58084	1	1	3	26.654	0.00045382	2.6467	57779000	1	7222400	Galectin
Q19429;G4S428	Q19429;G4S428		-0.0904414	0.239521	1	-0.992568	-1.16269	-0.966485	-1.39591	-0.949328	-1.04783	5	5	13.8	58.332	0	13.823	104870000	6	5826000
Q23027	Q23027	inx-5	-0.0904067	0.203481	1	0.459765	0.157798	0.556365	0.0657177	0.477633	0.359357	4	4	13.9	51.146	0	31.009	204920000	5	10246000	Innexin-5
O45628	O45628		-0.0900176	0.47858	1	-0.934081	-0.828889	-0.824548	-1.08598	-0.938748	-0.832843	1	1	4.1	51.156	0	26.432	57445000	1	2497600
Q17446	Q17446	pmk-1	-0.0899467	0.594697	1	-2.01391	-1.93134	-1.86205	-2.10997	-1.93244	-2.03475	4	4	11.7	43.918	0	16.062	89889000	4	4993900	Mitogen-activated protein kinase pmk-1
Q95Y71	Q95Y71	mrpl-45	-0.0898689	0.462562	1	-3.03566	-2.95228	-2.99637	-2.92478	-3.14916	-3.17998	3	3	9.2	41.315	0	8.9672	164050000	4	12619000	Probable 39S ribosomal protein L45, mitochondrial
A0A061ACU2	A0A061ACU2	pezo-1	-0.0898631	0.451527	1	-0.769481	-0.596644	-0.654725	-0.878889	-0.771428	-0.640122	7	7	4.1	276.79	0	24.586	163150000	8	1664800	Piezo-type mechanosensitive ion channel component
H2L0E5;Q2L6X7;H2L0E6	H2L0E5;Q2L6X7;H2L0E6	mct-4	-0.0897627	0.294375	1	1.68586	1.52159	1.75141	1.4879	1.76673	1.43495	8	8	16.7	73.703	0	55.03	324860000	9	14124000
G5EDX2	G5EDX2	eri-6	-0.0893819	0.396087	1	-0.490077	-0.260316	-0.470767	-0.385695	-0.594777	-0.508834	1	1	1.9	40.383	0.009973	1.649	186380000	3	13313000
Q18946	Q18946		-0.0891552	0.274371	1	-5.21743	-5.20565	-5.01192	-5.45827	-5.11901	-5.12519	3	3	20.1	29.367	0	12.029	42791000	3	3291600
Q965W3;A0A0K3AT05	Q965W3;A0A0K3AT05	comt-3	-0.0891275	0.367978	1	0.742116	0.901097	0.673657	0.832592	0.6288	0.588096	7	7	46	24.81	0	66.058	959960000	13	106660000
P34434	P34434	F44E2.4	-0.0890633	0.172316	1	-0.397845	-0.40533	-0.43094	-0.855219	-0.464715	-0.181371	4	4	4.8	139.63	0	19.096	78996000	5	1436300	Uncharacterized protein F44E2.4
O17591;A0A2K5ATM8	O17591;A0A2K5ATM8		-0.089063	0.232532	1	-4.24078	-4.094	-4.331	-4.5582	-4.09989	-4.27488	4	4	14.6	40.367	0	8.6556	1784600000	4	81117000
P91913	P91913	rla-1	-0.0890347	0.303895	1	3.99096	4.31165	4.11121	4.18649	3.93318	4.02704	6	4	92.8	11.284	0	83.239	6417400000	21	1604400000	60S acidic ribosomal protein P1
O17761	O17761	ech-8	-0.0888646	0.274772	1	-2.71224	-2.84958	-2.64168	-3.0468	-2.66786	-2.75544	4	4	11.9	49.621	0	8.1412	14825000	4	705960
Q19591	Q19591		-0.0886475	0.599627	1	1.36605	1.26017	1.28701	1.09985	1.26821	1.27922	7	7	32.3	29.432	0	66.161	1380600000	16	138060000
G5EF48	G5EF48		-0.0886415	0.21358	1	-2.6337	-2.87074	-2.4717	-2.97002	-2.61513	-2.65692	2	2	13.1	39.823	0	25.841	65465000	2	4676100
Q10050	Q10050		-0.0886091	0.312178	1	-1.76925	-1.82543	-1.70873	-1.73041	-1.76125	-2.07758	3	3	18.3	32.533	0	32.667	149980000	4	9998600
Q9NAL4	Q9NAL4	mdt-17	-0.0885906	0.259843	1	-5.20719	-4.85307	-4.92585	-5.24472	-5.0346	-4.97257	2	2	3.1	77.017	0.00023764	3.2166	4944000	2	130110	Mediator of RNA polymerase II transcription subunit 17
Q2HQK3	Q2HQK3		-0.0883802	0.50625	1	-2.12707	-2.09199	-2.10638	-2.32731	-2.19822	-2.06504	1	1	4.1	24.568	0.00023563	3.1316	22103000	1	1578800
Q22562	Q22562		-0.0880632	0.256678	1	4.30595	4.11086	4.29994	3.91008	4.26433	4.27815	22	22	72.6	39.536	0	273.23	6918600000	40	300810000
Q21603	Q21603	ugt-62	-0.0878655	0.156978	1	3.39044	3.66641	3.5118	3.79715	3.13408	3.37382	19	19	41.1	60.249	0	164.79	2576600000	33	112030000
Q86S35	Q86S35	col-107	-0.0878553	0.164822	1	1.84424	1.4673	1.92083	1.37038	1.82404	1.77439	2	2	12.2	27.557	0	16.584	586520000	7	146630000
Q966I7;Q8MXU9	Q966I7		-0.0874434	0.43657	1	1.24972	1.10551	1.03276	1.12894	1.06339	0.933339	5	5	37.1	15.557	0	80.864	5200400000	37	577820000
Q22412	Q22412		-0.0873245	0.278008	1	-1.7684	-1.88818	-2.03492	-2.02542	-1.79447	-2.13358	3	3	9.6	45.842	0	12.109	57176000	3	3176500
Q20678	Q20678	sec-3	-0.0873206	0.295834	1	-3.28199	-3.09664	-3.4022	-3.49493	-3.3286	-3.21927	4	4	5.8	97.296	0	8.4358	47507000	4	1158700	Exocyst complex component 1
G5EFR0	G5EFR0	tag-297	-0.0870638	0.217245	1	-1.36215	-1.49882	-1.58454	-1.85254	-1.43256	-1.4216	7	7	14.7	67.028	0	34.649	244750000	8	8439700
Q86NJ8	Q86NJ8	ppw-1	-0.0870632	0.40673	1	2.33068	2.48505	2.39655	2.47509	2.2365	2.2395	19	19	24.4	99.565	0	72.663	559120000	22	10354000	Piwi-like protein
P91430	P91430	uba-5	-0.0870606	0.205931	1	1.15679	0.813592	1.05274	0.892092	1.15521	0.714644	8	8	33.4	46.511	0	68.868	622870000	12	34604000	Ubiquitin-like modifier-activating enzyme 5
Q21018	Q21018	cri-3	-0.0868686	1.54914	1	1.972	1.92676	2.01165	1.89938	1.87711	1.87331	6	6	46.2	26.41	0	155.64	4268700000	18	474300000	Conserved regulator of innate immunity protein 3
O62140	O62140	acox-1	-0.0868527	0.848659	1	1.12756	1.2743	1.19745	1.07257	1.12006	1.14613	10	10	16.8	76.074	0	42.289	740640000	12	25539000	Acyl-coenzyme A oxidase
P34642	P34642	ZK512.4	-0.0868508	0.510503	1	0.441255	0.596972	0.459222	0.474113	0.300504	0.462279	3	3	48.7	8.78	0	22.523	198460000	4	49614000	Signal recognition particle 9 kDa protein
Q9BKR2	Q9BKR2		-0.0866273	0.281374	1	-3.14459	-2.80741	-3.0183	-3.05144	-3.2182	-2.96053	7	7	7.9	126.68	0	13.597	51602000	7	793880
Q9NA69	Q9NA69		-0.0864814	0.396062	1	-2.66415	-2.95689	-2.79342	-2.9392	-2.91535	-2.81936	1	1	1.5	81.274	0	4.5599	12920000	1	391520
O62203	O62203		-0.0863921	0.296997	1	-1.94597	-2.05217	-1.84776	-2.02788	-1.86173	-2.21546	5	5	5.8	117.88	0	24.776	113120000	7	2570900
C4ALD5;O61528;Q7JNG4;Q95Q51;H2KYM2;H2KYM4;Q7JNG6;H2KYM3;Q7KPP4	C4ALD5;O61528;Q7JNG4;Q95Q51;H2KYM2;H2KYM4;Q7JNG6;H2KYM3	unc-73	-0.0863911	0.285786	1	0.790967	0.626317	0.759223	0.419821	0.779344	0.718169	10	10	6.5	244.62	0	63.319	194570000	10	1594900
G5ED01	G5ED01	inos-1	-0.0863708	0.361574	1	2.22401	2.41133	2.16982	2.31553	2.09641	2.1341	11	11	25	58.452	0	38.502	592370000	13	23695000
P34678	P34678	gly-3	-0.0862354	0.854368	1	-3.0386	-2.97526	-3.05341	-3.06242	-3.07456	-3.18899	3	3	6.2	68.911	0.00045351	2.6439	21885000	2	729500	Polypeptide N-acetylgalactosaminyltransferase 3
O45391;K8ESE2	O45391;K8ESE2	cth-1	-0.0860116	0.0871286	1	1.32479	2.10316	1.31994	1.90279	1.0896	1.49747	14	14	63	42.911	0	56.889	974820000	18	60926000
P52013	P52013	cyn-5	-0.0860097	0.870876	1	3.70633	3.85131	3.77336	3.68175	3.66385	3.72737	11	11	60.8	21.927	0	154.47	6973800000	33	581150000	Peptidyl-prolyl cis-trans isomerase 5
Q17447	Q17447	faah-2	-0.0858386	0.401403	1	-0.499034	-0.357499	-0.620322	-0.49531	-0.66591	-0.573152	5	5	14.5	63.668	0	35.849	90624000	5	3236600
Q9BL56	Q9BL56		-0.0855303	0.780863	1	0.334908	0.494027	0.426461	0.318962	0.306321	0.373523	8	8	22.8	51.147	0	27.819	182490000	8	6292900
O02252	O02252	pcp-3	-0.0855163	0.591787	1	2.52164	2.43632	2.61401	2.40778	2.51631	2.39133	10	10	11	121.03	0	78.258	836520000	15	26141000
Q09442	Q09442	sap-49	-0.0854343	1.52083	1	-0.97125	-0.991275	-0.97181	-1.10948	-1.02305	-1.05811	4	4	13.9	41.008	0	15.864	79958000	4	4703400	Splicing factor 3B subunit 4
Q9BKU8	Q9BKU8	moag-4	-0.085412	0.363687	1	-1.02495	-0.911662	-1.08345	-1.24469	-0.954591	-1.07702	2	2	36.6	8.8951	0	10.998	90964000	4	45482000
D8FRP4	D8FRP4		-0.0853643	0.53723	1	-0.581258	-0.620929	-0.64033	-0.566999	-0.791524	-0.740087	1	1	5.9	20.015	0.001779	2.3913	71693000	1	11949000
O16969	O16969		-0.0853643	0.354604	1	-1.09423	-1.17057	-1.07172	-1.02571	-1.21098	-1.35593	1	1	2.9	29.624	0.0013544	2.5637	136170000	1	10475000
O61790	O61790		-0.0853523	0.176178	1	0.923053	1.29225	0.961421	1.23833	0.754169	0.92817	8	8	47.6	25.192	0	21.224	534410000	13	38172000
Q22601	Q22601	apa-2	-0.0852639	0.535838	1	0.690362	0.684714	0.585835	0.458084	0.576661	0.670375	14	14	20.3	104.18	0	52.098	273080000	15	5251600
O01959	O01959		-0.0852455	0.399243	1	0.215997	0.22786	0.144153	0.283539	0.0178328	0.0309019	1	1	3.6	40.064	0.0099523	1.6286	382910000	1	18234000
Q95XN2	Q95XN2	mppa-1	-0.0850878	0.992546	1	1.41815	1.44518	1.39086	1.34552	1.26352	1.38989	7	7	16.1	57.493	0	33.155	335470000	8	11568000
Q1HB04;Q22317	Q1HB04;Q22317		-0.0850681	0.286685	1	-1.13212	-0.786803	-0.910697	-0.901432	-1.11095	-1.07245	6	6	8	110.52	0	21.219	52079000	6	801220
A5JYV2;O17616	A5JYV2;O17616		-0.0849835	0.344973	1	-0.903037	-0.625573	-0.75015	-0.812851	-0.966191	-0.754668	3	3	7.9	51.47	0	26.717	57016000	3	2591700
Q9XX30	Q9XX30		-0.0849415	0.300275	1	-3.18696	-3.09684	-3.20459	-3.08395	-3.20251	-3.45677	1	1	8	13.189	0.0043356	2.0785	11682000	1	1668800
P49191	P49191	elo-3	-0.0847642	0.174664	1	-0.0464659	0.412852	0.00827122	0.201273	-0.178582	0.0976744	2	2	9.1	37.856	0	10.479	105060000	4	8755100	Putative fatty acid elongation protein 3
Q18877	Q18877		-0.0846891	0.542893	1	-0.0969934	0.0397997	-0.147452	-0.122248	-0.232713	-0.103753	6	6	14.6	42.791	0	11.445	86607000	8	3331100
P34649	P34649	riok-3	-0.0844765	0.559752	1	-2.5772	-2.72997	-2.69884	-2.79104	-2.65771	-2.8107	2	2	5.5	58.565	0	7.9935	27990000	3	1216900	Putative RIO-type serine/threonine-protein kinase 3
G5EFX8;Q0PDJ7	G5EFX8	ntl-3	-0.0844584	0.304487	1	0.374831	0.574826	0.308221	0.490931	0.229955	0.283618	6	6	12.1	78.28	0	30.92	377170000	9	13969000
Q95Y67	Q95Y67	pes-4	-0.0842485	0.146862	1	-0.532933	-0.884891	-0.494781	-1.03657	-0.437966	-0.690812	4	4	11.6	45.292	0	25.084	156130000	6	12010000
Q19826	Q19826	rpb-8	-0.0838823	0.667001	1	0.0538492	0.130233	0.242164	0.0905437	0.0430517	0.0410032	2	2	12.2	17.011	0	7.5843	140640000	3	14064000	Probable DNA-directed RNA polymerases I, II, and III subunit RPABC3
Q20507	Q20507	acbp-3	-0.0838537	0.44811	1	1.96677	1.97079	2.04197	1.75688	1.97074	2.00036	5	5	56	13.174	0	96.303	1974600000	8	219400000	Acyl-CoA-binding protein homolog 3
Q9XVA9	Q9XVA9		-0.0836935	0.783677	1	-0.407651	-0.560851	-0.485337	-0.611181	-0.541068	-0.55267	1	1	6.7	17.972	0.00023827	3.2406	115060000	1	28766000
Q9BKP8	Q9BKP8		-0.083595	0.275065	1	0.706887	0.529378	0.493644	0.656254	0.519219	0.303651	3	3	18.3	20.849	0	8.9811	3299700000	10	471380000
Q18486	Q18486	coq-8	-0.0834602	1.49036	1	-0.0773649	-0.0607882	-0.00891781	-0.102999	-0.156737	-0.137715	9	9	18.7	83.614	0	35.824	174450000	13	4361200	Atypical kinase coq-8, mitochondrial
Q9XU67;A0A061AJ27	Q9XU67;A0A061AJ27	rbd-1	-0.0832891	0.551125	1	0.103141	0.225549	0.21802	0.206608	0.0397902	0.0504446	8	8	12.5	98.042	0	65.501	377750000	8	8212000
Q10124	Q10124	pqe-1	-0.0830428	0.127822	1	-4.40097	-5.09189	-4.63955	-4.85736	-4.55192	-4.97226	2	2	1.8	182.26	0	7.6371	10683000	3	140560	Putative RNA exonuclease pqe-1
Q95PY4	Q95PY4	mrps-18a	-0.0830409	0.492412	1	-2.86024	-2.9212	-2.95066	-2.86991	-3.10651	-3.00481	1	1	5.5	21.23	0.00023685	3.1892	13324000	1	1110400
Q9TZH6	Q9TZH6	pcbd-1	-0.0828695	0.442475	1	1.06696	1.26159	1.07951	1.15259	0.992486	1.01438	5	5	43	16.254	0	54.612	246680000	5	27409000	Putative pterin-4-alpha-carbinolamine dehydratase
P34580	P34580	T26G10.1	-0.0827049	0.322727	1	1.52457	1.7549	1.49298	1.62158	1.39582	1.50695	3	3	7.4	54.227	0	9.6373	475280000	3	21603000	Putative ATP-dependent RNA helicase T26G10.1
H2KZX2;Q8MQ17	H2KZX2;Q8MQ17	flap-1	-0.0826006	0.484643	1	-2.65699	-2.64735	-2.55118	-2.82471	-2.67938	-2.59923	4	4	12.5	41.129	0	6.4267	54956000	5	3663700
A0A9S2;U4PMK1;Q86FM9	A0A9S2;U4PMK1		-0.0825879	0.420475	1	0.0843992	0.34752	0.125165	0.109766	0.069108	0.130446	5	5	3.7	137.56	0	10.289	87370000	4	1323800
Q09596;G3MTX8;G3MTY0	Q09596	gst-5	-0.0825853	0.200005	1	1.34686	1.64934	1.1903	1.47476	1.18997	1.274	12	12	72	23.252	0	68.986	2177800000	22	167520000	Probable glutathione S-transferase 5
O45086	O45086		-0.0825624	0.331904	1	-0.221488	0.0791178	-0.137391	-0.177387	-0.261426	-0.0886354	1	1	2	66.459	0.00023277	2.9711	49567000	1	1652200
Q9N3S8	Q9N3S8		-0.0825205	0.888875	1	-0.17372	-0.081008	-0.0693312	-0.135687	-0.227349	-0.208585	5	5	20.4	31.908	0	15.155	203760000	7	13584000
O02658;P91420	O02658;P91420	gsp-3;gsp-4	-0.0824499	0.587779	1	-1.35163	-1.24283	-1.2064	-1.30399	-1.43927	-1.30496	7	7	38.7	34.595	0	64.681	291150000	7	17127000	Serine/threonine-protein phosphatase
Q09486	Q09486		-0.0824086	0.177284	1	0.807672	0.8744	0.683135	1.03248	0.606545	0.478953	5	5	21.4	30.567	0	19.259	399450000	5	23497000
O62421	O62421		-0.0818911	0.274382	1	-0.969434	-1.01592	-1.11894	-1.33927	-1.00539	-1.0053	2	2	2.8	85.224	0	7.0031	68932000	4	2027400
Q19978	Q19978	best-14	-0.0818144	0.185065	1	-1.42378	-1.79322	-1.41802	-1.83809	-1.44586	-1.59652	1	1	3	47.349	0	6.643	252730000	1	14867000	Bestrophin homolog 14
Q21471	Q21471	clec-265	-0.081748	0.237367	1	0.725471	0.577315	0.728709	0.396736	0.560504	0.829011	6	6	18.3	35.909	0	64.796	229730000	9	19144000
Q18264	Q18264		-0.0816806	1.17932	1	0.759196	0.815701	0.725142	0.702969	0.646916	0.705113	3	3	1.4	205.79	0	4.8194	1897800000	3	22327000
P51404	P51404	rps-13	-0.0816622	0.322047	1	4.31612	4.43146	4.25542	4.42039	4.11068	4.22694	11	11	55	17.316	0	61.942	21101000000	44	2637600000	40S ribosomal protein S13
P50306	P50306	sams-4	-0.0816183	0.312502	1	-2.67176	-2.77678	-2.45735	-2.80563	-2.63075	-2.71437	18	3	62.4	43.96	0	50.218	337920000	3	17785000	Probable S-adenosylmethionine synthase 4
Q20065	Q20065	phy-2	-0.0814524	0.23971	1	2.58636	2.83661	2.59385	2.45354	2.52025	2.79868	15	15	31.9	61.526	0	67.01	1165300000	24	43160000	Prolyl 4-hydroxylase subunit alpha-2
H2L0S2;Q6AW08	H2L0S2;Q6AW08	cogc-3	-0.081322	0.613601	1	1.18178	1.31253	1.11771	1.10918	1.1544	1.10448	3	3	6.7	54.171	0	7.2293	241020000	3	7774800
P30639	P30639	tag-256	-0.081282	0.37194	1	-1.88109	-1.57458	-1.72976	-1.76738	-1.84815	-1.81375	1	1	1.8	67.592	0.00045819	2.8014	9816800	1	363590	Putative protein tag-256
Q95XI7;U4PC16;M1ZJV8;U4PCF3	Q95XI7;U4PC16;M1ZJV8		-0.0811491	0.31487	1	-4.07324	-3.88404	-3.85037	-4.17499	-3.92451	-3.95159	5	5	6.4	126.91	0	15.33	61636000	6	1284100
O45550	O45550	dro-1	-0.0810865	0.11087	1	-2.43155	-2.18838	-2.71529	-2.09294	-2.74643	-2.7391	2	2	17.4	20.925	0	4.9684	22027000	2	2202700
P91223	P91223		-0.081069	0.163579	1	-0.820493	-0.97292	-0.371541	-0.762218	-0.749951	-0.895991	7	7	21.6	43.01	0	33	273100000	9	13005000
Q22570	Q22570		-0.0810162	0.133798	1	-3.51899	-3.78672	-3.8344	-4.19103	-3.54711	-3.64503	1	1	2.8	46.667	0.0017786	2.3865	15881000	2	1134300
Q07085	Q07085	F13H6.3	-0.0808191	0.198106	1	2.80016	3.09945	2.68486	2.97364	2.67136	2.697	12	12	26.9	61.824	0	104.06	931320000	19	31044000	Esterase CM06B1
Q9XUE5	Q9XUE5	noah-2	-0.0807594	0.120979	1	1.99142	1.8535	2.11625	1.46445	2.00765	2.24679	16	16	29.6	81.738	0	74.127	699010000	18	24104000
Q17433;Q9U3L9	Q17433;Q9U3L9	dnj-2	-0.0805429	0.48066	1	-1.97094	-1.87377	-2.12045	-2.0919	-2.04949	-2.06539	2	2	8	39.992	0	11.585	33722000	2	2248100	DnaJ homolog dnj-2
Q18611	Q18611		-0.080506	0.257922	1	-3.42631	-3.49581	-3.33363	-3.72736	-3.361	-3.40891	1	1	5.5	30.697	0	13.68	12547000	1	1045600
Q09527	Q09527	E02H1.6	-0.0803811	0.426727	1	-2.63095	-2.73929	-2.49936	-2.78474	-2.65617	-2.66983	5	5	44	21.024	0	14.654	45097000	5	3758100	Adenylate kinase isoenzyme 6 homolog
Q18453	Q18453	rsd-3	-0.0800041	0.182018	1	0.741323	0.476188	0.846578	0.431326	0.851979	0.540771	4	4	12	52.797	0	22.278	107300000	5	5365200
Q18801;O45583	Q18801	bre-1	-0.0798095	0.426949	1	0.351251	0.325047	0.408956	0.166105	0.254861	0.424859	7	7	19.8	44.488	0	44.426	173570000	9	8265100	GDP-mannose 4,6 dehydratase 1
P34714;U4PF73	P34714;U4PF73	ost-1	-0.0796054	0.204817	1	3.02752	3.43139	3.04204	3.15776	2.94537	3.159	14	14	46.2	30.172	0	105.48	2952700000	23	196850000	SPARC
Q19056	Q19056		-0.0795533	0.463938	1	-3.95196	-4.08518	-4.05521	-4.23115	-4.07548	-4.02438	5	5	12.1	71.176	0	24.854	38335000	7	1419800
G5EFM8;G5EFR3	G5EFM8;G5EFR3		-0.0795393	0.363915	1	-4.52215	-4.55961	-4.39467	-4.68264	-4.60714	-4.42526	1	1	1.4	90.475	0	4.0509	8657000	1	262330
P90838	P90838	F16A11.2	-0.0795085	0.543449	1	-3.55972	-3.67883	-3.68585	-3.80696	-3.63362	-3.72236	3	3	7.9	55.23	0	12.785	33891000	3	1540500	tRNA-splicing ligase RtcB homolog
O01498	O01498	stam-1	-0.0794853	0.539522	1	1.27298	1.48759	1.37026	1.28658	1.27047	1.33533	7	7	24.1	50.829	0	29.193	285500000	7	14275000	Signal transducing adapter molecule 1
Q17962	Q17962		-0.0792538	0.578397	1	-5.14025	-5.17315	-5.26099	-5.34374	-5.29152	-5.1769	1	1	2.9	44.289	0.00023397	3.038	26716000	1	1335800
Q09601	Q09601	npp-19	-0.0792039	0.135916	1	-1.90314	-1.9212	-2.47485	-1.99146	-2.19065	-2.3547	5	5	15.5	40.786	0	17.091	46455000	5	2903400	Nucleoporin NUP53
Q20012	Q20012	dhs-20	-0.0791756	0.325815	1	-1.65878	-1.73812	-1.71022	-1.9758	-1.68371	-1.68514	2	2	6.1	38.728	0	6.213	32761000	2	1638100
O18286;H2L2C4;G5ED38	O18286;H2L2C4;G5ED38	col-97;sqt-3;col-43	-0.0791623	0.113369	1	-1.08226	-0.958335	-1.11779	-1.41083	-1.34908	-0.635964	2	1	8.1	30.259	0.00023337	3.0033	66449000	1	8306100
Q95QL2	Q95QL2	mrpl-13	-0.0791184	0.276174	1	1.53086	1.7356	1.48891	1.64688	1.34953	1.52162	7	7	30.7	24.236	0	24.779	271030000	8	19360000
Q9U3Q6;Q9NF29	Q9U3Q6	ugt-22	-0.0790714	0.075591	1	0.894696	1.66671	0.85056	1.56433	0.751971	0.858451	15	15	41	60.23	0	163.82	1203000000	25	48121000
Q18476	Q18476		-0.0788962	0.535199	1	-1.45739	-1.40611	-1.29257	-1.3952	-1.54333	-1.45423	8	8	8.4	125.12	0	20.995	211700000	9	3307800
Q9XXN0;B1V8I7	Q9XXN0	pus-1	-0.07855	0.490021	1	1.21662	1.03298	1.24759	1.08216	1.12365	1.05573	8	8	24.3	47.22	0	48.186	248980000	8	9576200	tRNA pseudouridine synthase
O44502	O44502	cogc-8	-0.0784413	0.549945	1	1.06781	1.12797	1.23142	0.987566	1.07514	1.12917	5	5	8.9	83.843	0	13.978	68100000	7	1792100	Conserved oligomeric Golgi complex subunit 8
G5EGH7	G5EGH7	lon-8	-0.0784095	0.118672	1	-0.366771	-0.871959	-0.442874	-0.996172	-0.398215	-0.522445	2	2	16.7	18.463	0	21.745	416620000	4	59517000
O01658	O01658	jmjc-1	-0.0782588	0.0997498	1	0.248693	-0.295558	0.0856466	-0.432615	0.360253	-0.123633	8	8	14.2	86.025	0	31.978	362360000	12	10066000	Bifunctional lysine-specific demethylase and histidyl-hydroxylase NO66
Q5DX36	Q5DX36		-0.0781457	0.347141	1	-2.19965	-2.17397	-2.45957	-2.38411	-2.36589	-2.31762	2	2	11.9	23.546	0.0085774	1.7322	19974000	1	1664500
Q19371	Q19371	sec-24.1	-0.0780579	0.703875	1	2.62692	2.69648	2.6134	2.63165	2.48439	2.58658	18	18	21.6	121.12	0	80.322	831100000	28	20778000
Q20660;Q7JP52	Q20660;Q7JP52	hsp-17	-0.0779619	0.490838	1	2.29077	2.18376	2.34	2.09269	2.26291	2.22504	8	8	66.4	17.573	0	41.715	832530000	11	92503000
G5EFL1	G5EFL1	hex-2	-0.0778898	0.918955	1	-1.35368	-1.3993	-1.40572	-1.51558	-1.48211	-1.39468	8	8	17.8	69.252	0	22.524	683540000	9	23570000
Q9N2X8	Q9N2X8	pqn-89	-0.0778379	0.0544267	1	-0.69995	-1.79555	-0.597871	-1.53399	-0.5053	-1.2876	1	1	2.3	52.831	0	4.8512	51275000	1	3944300
Q9XW37	Q9XW37		-0.0776676	0.219845	1	1.40648	1.28129	1.09358	1.34914	1.20589	0.993304	5	5	34.3	19.224	0	18.361	487980000	6	81330000
Q8MPX3	Q8MPX3	dnj-20	-0.0775512	0.415259	1	1.14222	1.3015	1.19979	1.23342	1.01483	1.16261	3	3	10.7	39.861	0	20.792	276740000	4	19767000	DnaJ homolog dnj-20
Q19478	Q19478	far-3	-0.0775092	0.288954	1	3.2211	2.99054	3.29569	3.04118	3.02716	3.20646	8	8	49.2	20.905	0	41.206	934510000	12	77876000
P54002	P54002	C14A4.3	-0.0774256	0.340649	1	-4.35336	-4.04724	-4.14886	-4.31033	-4.21718	-4.25422	2	2	4.1	68.911	0	12.921	43591000	2	1743600	Putative glycosyltransferase C14A4.3
G5EFC1	G5EFC1	rab-8	-0.0773468	0.267753	1	-3.38857	-3.1303	-3.25413	-3.22191	-3.50885	-3.27428	4	3	28	24.022	0	10.918	63709000	3	4247300
Q20751	Q20751	iff-2	-0.0773401	0.897941	1	4.34951	4.45456	4.35509	4.35092	4.28241	4.29382	12	12	83.2	17.953	0	82.681	11841000000	42	1480200000	Eukaryotic translation initiation factor 5A-2
Q19375	Q19375	iws-1	-0.0770909	0.553197	1	-1.16648	-1.16474	-1.05055	-1.20821	-1.11872	-1.2861	1	1	1.6	57.253	0.0045464	2.0676	35241000	1	1762000	IWS1-like protein
E0R7L2	E0R7L2		-0.076863	0.302507	1	-5.22304	-5.33998	-5.27745	-5.4696	-5.16251	-5.43894	2	2	10.8	45.734	0	6.1734	9535000	3	560880
Q8MQ15;A0A3B1E4W4;Q3Y415;G5EBE4;A0A3B1E616	Q8MQ15;A0A3B1E4W4;Q3Y415;G5EBE4;A0A3B1E616	abts-3	-0.0766433	0.326597	1	-3.10251	-3.2952	-3.41123	-3.39239	-3.3681	-3.27838	1	1	1.1	90.558	0.00023618	3.1565	7936500	1	264550
C0HLB4;C0HLB3	C0HLB4;C0HLB3		-0.0763807	0.236038	1	2.20029	1.92048	2.08751	1.82468	1.99061	2.16386	4	4	55.9	16.409	0	75.866	1473100000	11	210440000
P90841	P90841	smgl-1	-0.0763251	0.154294	1	-1.84339	-1.70692	-2.24646	-1.8705	-2.17564	-1.9796	6	6	5.3	183.28	0	13.138	52362000	7	671310
G5EBF5	G5EBF5	rde-4	-0.0762399	0.257995	1	-1.78439	-1.62779	-1.69897	-1.58747	-1.96305	-1.78935	3	3	9.1	43.408	0	7.5833	74815000	4	4987700
Q2AAB7;W6RTG0	Q2AAB7;W6RTG0		-0.0760921	0.182889	1	-0.989146	-0.528043	-0.896718	-0.758528	-1.01028	-0.873374	7	7	5.8	157.44	0	13.469	89617000	7	1194900
Q95Y46	Q95Y46	rpl-1	-0.0760711	0.150823	1	-0.804559	-0.703622	-0.55136	-0.416363	-0.934096	-0.937295	8	1	47.7	17.103	0	31.807	78845000	1	19711000	Ribosomal protein
Q9TXI7	Q9TXI7	vps-34	-0.0759042	0.098858	1	-6.59205	-6.0092	-6.38761	-6.37659	-6.79319	-6.04679	2	2	2.4	103.06	0.00023901	3.2816	142250000	2	3161100	Phosphatidylinositol 3-kinase
Q21105	Q21105		-0.0758985	0.208666	1	-3.29994	-3.52639	-3.32111	-3.41641	-3.27316	-3.68557	1	1	3	36.168	0	3.763	5695700	2	406830
Q20048	Q20048	mlcd-1	-0.0758756	0.662719	1	-1.73645	-1.65094	-1.684	-1.85166	-1.75116	-1.6962	2	2	5.4	50.172	0	7.0317	15728000	2	561720
O17833;G5EEA4;G5EDJ5;G5EF39;A0A0K3ATK8;A0A0K3AQM0;Q3S1I9;A0A0K3AQP4	O17833;G5EEA4;G5EDJ5;G5EF39;A0A0K3ATK8;A0A0K3AQM0;Q3S1I9;A0A0K3AQP4	lim-9	-0.0758696	0.234738	1	0.39708	0.210193	0.00142002	0.0192108	0.158528	0.203345	5	5	12.6	55.658	0	23.195	200170000	6	6457000
Q9U237	Q9U237		-0.075799	0.136691	1	-2.55843	-2.53228	-2.79752	-2.46483	-2.57833	-3.07247	2	2	6.1	30.834	0	22.114	65753000	2	6575300
G5EGH9;M1ZMI3	G5EGH9;M1ZMI3	fre-1	-0.0755806	1.05204	1	-2.19834	-2.1409	-2.16381	-2.18647	-2.2589	-2.28442	4	4	10.6	66.41	0	21.725	36451000	4	1139100	NADPH-dependent diflavin oxidoreductase 1
Q22031	Q22031	R74.7	-0.075544	0.255816	1	-2.36768	-2.15946	-2.24203	-2.21644	-2.53227	-2.24709	5	5	25.2	37.611	0	22.666	94141000	5	8558300	Putative tRNA (cytidine(32)/guanosine(34)-2-O)-methyltransferase
Q9BL48	Q9BL48	set-27	-0.0754836	1.42862	1	-0.0861959	-0.0545931	-0.0809813	-0.174631	-0.169179	-0.104411	4	4	10.2	56.345	0	28.439	128440000	5	6116300
Q8WQG1	Q8WQG1	C35D10.1	-0.0754331	0.0936056	1	-5.48031	-6.28502	-5.72058	-6.16468	-5.61036	-5.93717	2	2	15.3	24.963	0	3.8944	19568000	2	1956800	ER membrane protein complex subunit 7 homolog
Q20992	Q20992		-0.07538	0.476547	1	1.4524	1.43051	1.42148	1.22412	1.43939	1.41475	9	9	17.2	74.886	0	29.898	285820000	11	7939500	Acyl-coenzyme A oxidase
Q21429	Q21429		-0.0753603	0.746332	1	-3.44054	-3.29596	-3.41856	-3.45573	-3.44373	-3.48168	1	1	3.7	31.411	0.00024073	3.388	9611600	1	686540
G5ECM4	G5ECM4	gtl-1	-0.0753358	0.265139	1	-5.23503	-5.27654	-5.1012	-5.48033	-5.18286	-5.17559	2	2	1.2	193.02	0.0075805	1.7865	68377000	2	876630
Q2XMZ5;H2FLI2;Q2XMZ6;Q21344;Q2XMZ7	Q2XMZ5;H2FLI2;Q2XMZ6;Q21344;Q2XMZ7		-0.0751473	0.0843801	1	-0.91273	-1.52702	-0.817946	-1.57923	-0.81343	-1.09047	2	2	6.4	63.964	0	41.28	152670000	4	5452500
Q18361;A0A061AKV1	Q18361;A0A061AKV1	ugt-21	-0.0750399	0.979946	1	1.24825	1.26214	1.29799	1.23014	1.12914	1.22397	7	7	15.9	59.852	0	29.404	189020000	9	7876000
Q04833	Q04833	lrp-1	-0.0750246	0.263463	1	2.61042	2.56757	2.62628	2.30911	2.58602	2.68406	38	38	11	526.42	0	171.69	946390000	44	3976400	Low-density lipoprotein receptor-related protein
U4PAZ9	U4PAZ9	ptrn-1	-0.0748275	0.301313	1	-4.59499	-4.37277	-4.5313	-4.70129	-4.58474	-4.43752	2	2	3.3	125.6	0	4.4258	12998000	3	276550
P34344	P34344	tag-250	-0.0747372	0.704442	1	-1.56473	-1.47701	-1.56116	-1.68658	-1.57769	-1.56283	2	2	3.8	67.332	0	6.2443	22333000	2	697910	Putative protein tag-250
Q17740	Q17740	ain-1	-0.0745776	0.29996	1	0.132556	0.0797033	0.207189	-0.12038	0.183667	0.132428	7	7	12	70.466	0	22.719	178480000	7	6864800
O44989	O44989	col-49	-0.0745757	0.116747	1	-4.53432	-3.96056	-4.59405	-4.66525	-4.29742	-4.34998	1	1	4.9	28.816	0	3.8283	9095900	1	757990
Q20968;Q20967	Q20968;Q20967	lys-6;lys-5	-0.0745068	0.302231	1	-2.55804	-2.85668	-2.63972	-2.84392	-2.68603	-2.74801	2	2	10.3	23.089	0	5.5433	33062000	2	3306200
Q20964;O61518	Q20964	lys-4	-0.0743977	0.141339	1	3.02914	2.45632	3.03759	2.83043	2.73656	2.73287	10	10	64	23.607	0	140.6	4815700000	24	401310000
Q95NM6	Q95NM6	cps-6	-0.07409	0.445348	1	-0.287606	-0.108081	-0.241483	-0.208168	-0.370862	-0.28041	7	7	30.2	34.51	0	29.391	245560000	9	12924000	Endonuclease G, mitochondrial
Q21172;Q95ZS0	Q21172;Q95ZS0	taf-10	-0.0740811	0.133484	1	-4.20883	-3.92949	-4.61662	-4.27698	-4.41462	-4.28559	2	2	14.8	19.594	0.0061584	1.8697	4108800	2	456540
Q9TYP9	Q9TYP9	mca-2	-0.0740328	0.157791	1	2.7466	2.35252	2.72485	2.31475	2.73099	2.55613	23	20	25.6	126.92	0	155.46	848460000	29	17676000	Calcium-transporting ATPase
Q20679	Q20679	let-268	-0.0738376	0.765492	1	0.0161676	0.0573664	0.1253	-0.00706482	-0.0614271	0.0458136	14	14	23.4	84.424	0	31.578	167920000	15	3498300	Procollagen-lysine,2-oxoglutarate 5-dioxygenase
Q22369	Q22369	col-41	-0.0738363	0.0625124	1	-0.504096	-1.01244	-0.638118	-1.54983	-0.342549	-0.483779	2	2	8.2	43.204	0	10.633	52803000	4	4061800
Q9XUP2	Q9XUP2		-0.0736647	0.5987	1	1.21788	1.10163	1.23103	1.18192	1.08507	1.06254	4	4	15.1	50.001	0	27.831	162500000	6	7738300
O61817	O61817		-0.0736275	0.11494	1	-7.35082	-6.77267	-7.44843	-7.30347	-7.41144	-7.07789	1	1	7.6	33.951	0.00045517	2.6992	3604200	1	257450
Q8MYM0	Q8MYM0	ztf-20	-0.0735254	0.650096	1	-1.95799	-2.01939	-1.95095	-1.98479	-2.02486	-2.13926	1	1	6	28.401	0.0047547	2.0588	185860000	1	20651000
Q19162;A0A131MBQ6	Q19162	rpl-11.2	-0.0734479	0.248652	1	3.36412	3.57926	3.3273	3.49518	3.19552	3.35963	7	7	48	22.776	0	59.756	17944000000	27	2563400000
Q20022	Q20022		-0.0733891	0.0703365	1	-4.60223	-4.54342	-5.30761	-4.35156	-5.13644	-5.18542	1	1	3.6	33.329	0	4.229	19159000	1	1473700
A7WK39;Q9N426	A7WK39;Q9N426	pnc-1	-0.0733156	1.8474	1	-3.37257	-3.40065	-3.38025	-3.48114	-3.4639	-3.42838	3	3	13.3	35.427	0	5.7243	32576000	4	2171700
Q22623	Q22623	mrpl-50	-0.0730823	0.347517	1	0.16965	0.299899	0.266902	0.32662	0.0752745	0.11531	6	6	31.2	32.907	0	44.895	319960000	10	22854000
Q18983;O45608	Q18983		-0.0730403	0.514765	1	2.1045	2.11082	2.13099	2.15149	1.93783	2.03786	22	22	16.9	200.84	0	90.086	536840000	28	5534500
Q93559	Q93559	tag-353	-0.0729631	0.209644	1	-2.84175	-2.56993	-2.83429	-2.64812	-2.9977	-2.81904	2	2	8.9	40.129	0	22.524	34232000	2	3112000
G4SRS5;A0A061AJH7	G4SRS5	abtm-1	-0.0728623	0.552674	1	0.888413	0.95485	0.787332	0.80327	0.748599	0.860139	12	12	24.7	77.456	0	48.384	419030000	19	11640000
O01833;O16277	O01833	hil-5	-0.072711	0.217961	1	1.12398	0.839658	1.11295	1.02868	1.05747	0.772309	4	4	23.1	23.39	0	8.5556	787370000	5	98421000	Histone H1.5
Q18028	Q18028	prx-3	-0.0725339	1.09487	1	-1.88512	-1.93867	-1.91517	-2.03909	-1.95259	-1.96487	3	3	11.6	39.885	0	7.529	34353000	3	1808100
A4UVL1	A4UVL1		-0.0724837	0.138838	1	-5.08726	-4.60688	-5.15907	-4.89115	-5.18204	-4.99747	3	3	14.6	26.369	0	6.8645	23834000	4	2383400
Q9XW26	Q9XW26	sptf-3	-0.072306	0.231033	1	-0.607251	-0.869273	-0.678206	-0.941154	-0.616178	-0.814317	2	2	7	46.969	0	12.568	42758000	2	3289100
Q9U1Q4	Q9U1Q4	vrs-2	-0.0721877	0.353763	1	4.53216	4.63679	4.51931	4.63417	4.37428	4.46324	40	40	51.2	118.92	0	291.37	5434700000	70	102540000	Valine--tRNA ligase
Q9GYQ6	Q9GYQ6		-0.0720307	0.253814	1	-0.185121	-0.281959	-0.0802698	-0.185587	-0.132869	-0.444985	2	2	22.9	12.285	0	9.9688	225540000	2	56385000
Q21215	Q21215	rack-1	-0.0719392	0.209804	1	5.42655	5.59693	5.42451	5.63193	5.21986	5.38039	25	25	88.6	35.83	0	323.31	36061000000	92	1717200000	Guanine nucleotide-binding protein subunit beta-2-like 1
G5EE80	G5EE80		-0.0719023	0.42326	1	1.58636	1.76994	1.58621	1.57938	1.50658	1.64085	9	9	24.2	54.963	0	62.351	550740000	12	19669000
Q86S66	Q86S66	Y65B4BR.5	-0.0718972	0.327507	1	3.53998	3.59361	3.58105	3.66844	3.46319	3.36731	8	8	55.9	21.802	0	118.3	17692000000	30	1769200000	Nascent polypeptide-associated complex subunit alpha
B3WFY7;P90933	B3WFY7;P90933		-0.0718721	0.269704	1	-1.02333	-1.02632	-1.00968	-1.30388	-0.968795	-1.00228	4	4	21.9	22.435	0	8.1713	93633000	5	6688100
O44904	O44904	col-88	-0.07177	0.0692697	1	-2.1977	-1.92126	-2.08331	-2.72323	-2.19118	-1.50317	2	2	5.6	29.112	0	6.5104	44006000	2	8801300
I7J4D2;I7LFF2;I7K4K5;A5JYX3;P90947	I7J4D2;I7LFF2;I7K4K5;A5JYX3;P90947	hmp-1	-0.0716998	0.397452	1	-2.47033	-2.5879	-2.35331	-2.60361	-2.48203	-2.54101	2	2	2.5	96.137	0	10.704	77137000	2	1483400	Protein humpback-1
Q95XT5	Q95XT5	trap-1	-0.0716524	0.148875	1	2.76045	3.00525	2.71623	3.05353	2.53181	2.68163	7	7	32.3	28.617	0	106.21	5436200000	17	906030000
Q9XXR5	Q9XXR5	ttr-26	-0.07162	0.27189	1	-0.196837	-0.30852	-0.169131	-0.488321	-0.219848	-0.18118	3	3	23.6	15.371	0	11.675	31167000	3	2833400
G5EDP0	G5EDP0		-0.071524	0.226827	1	0.775228	1.06895	0.766929	0.904118	0.658147	0.834266	7	7	21.8	50.113	0	23.62	357780000	9	17889000
P12114	P12114	sqt-1	-0.0715119	0.113083	1	-0.0633211	-0.46832	-0.193702	-0.704939	-0.114518	-0.120421	4	4	18.5	32.85	0	15.667	594360000	7	42454000	Cuticle collagen sqt-1
Q9U1S8	Q9U1S8		-0.0715049	0.294515	1	-3.72773	-3.65468	-3.79435	-3.62335	-3.92284	-3.84509	1	1	1.7	62.857	0.0024342	2.3156	4548600	1	133780
Q9GZI3;H2L0M0;Q7KQ29	Q9GZI3;H2L0M0	pod-2	-0.0713701	0.106244	1	2.85693	3.45343	2.82725	3.21941	2.77241	2.93168	40	40	28.9	230.57	0	248.18	2163300000	53	20217000
G5ED94	G5ED94	3A339	-0.0713374	0.852866	1	-2.22413	-2.29561	-2.34946	-2.35645	-2.33966	-2.3871	1	1	12.8	15.575	0	9.6737	24634000	1	3519100
O16206	O16206		-0.0713329	0.0855876	1	-0.521577	-1.08471	-0.646983	-1.2984	-0.516021	-0.652848	2	2	14.3	17.264	0	4.0448	37165000	2	3378600
Q9XUE6	Q9XUE6	F52B11.2	-0.0712372	0.359399	1	1.54477	1.66247	1.64102	1.58557	1.4008	1.64818	8	8	29.1	28.838	0	32.11	432610000	10	22769000	Probable phosphomannomutase
V6CJ04	V6CJ04	bicd-1	-0.0712188	1.29348	1	0.922145	0.895123	0.978776	0.8659	0.870744	0.845744	11	11	19.1	84.112	0	81.316	702610000	14	18490000
Q20206	Q20206	rps-11	-0.0710745	0.232715	1	5.06503	5.27088	5.00945	5.20258	4.89198	5.03759	12	12	55.5	17.745	0	78.772	43775000000	57	4863900000
Q19687	Q19687		-0.071029	0.344918	1	-1.95763	-1.82831	-1.94685	-1.83841	-2.01858	-2.08888	4	4	8.1	85.111	0	9.2492	58419000	4	1825600
Q8WQD7	Q8WQD7		-0.0710147	1.06722	1	0.983684	0.989915	0.971745	0.944357	0.849219	0.938724	3	3	26.5	21.517	0	14.47	96987000	3	9698700
Q22017;I2HAD4;I2HAD5	Q22017;I2HAD4;I2HAD5	R53.1;flad-1	-0.0709778	0.384043	1	-2.33403	-2.3188	-2.21237	-2.39715	-2.45308	-2.2279	4	4	9.6	58.964	0	5.4897	27966000	4	873940	Probable FAD synthase;Molybdenum cofactor biosynthesis protein-like region;FAD synthase region
Q95XS1	Q95XS1	trap-3	-0.0708602	0.492589	1	1.0072	1.1745	1.00205	0.978605	0.95081	1.04176	2	2	15.2	19.702	0	18.995	704190000	4	352090000
P35799	P35799	dpy-2	-0.0708291	0.273725	1	0.284474	0.276603	0.400432	0.0613937	0.313418	0.374209	1	1	4.2	36.737	0	12.004	66288000	2	8286000	Cuticle collagen dpy-2
Q629J5	Q629J5	R144.12	-0.0708199	0.582556	1	-2.47426	-2.35972	-2.39291	-2.39539	-2.5207	-2.52326	4	4	17.4	38.005	0	16.747	69589000	4	3479400	Uncharacterized protein R144.12
Q20711	Q20711		-0.0707916	0.0998215	1	0.468024	0.00955486	0.547496	-0.0400429	0.619864	0.232879	10	10	37.1	37.079	0	41.564	514170000	13	30245000
Q86LS4	Q86LS4	dao-2	-0.0707153	0.10966	1	2.79931	2.54787	2.75715	2.21646	2.71	2.96572	8	8	59.6	15.298	0	102.87	2327000000	19	290880000
Q7K6X4	Q7K6X4	npp-16	-0.0706511	0.294059	1	-1.32309	-1.20119	-1.19594	-1.37167	-1.42328	-1.13723	6	6	15.7	52.235	0	28.525	144200000	7	4972500
Q9BHK7	Q9BHK7	xrn-1	-0.0706224	0.733181	1	0.48298	0.598046	0.509425	0.429918	0.434899	0.513766	9	9	7.3	180.08	0	20.799	103920000	9	1315400	5-3 exoribonuclease 1
P49391	P49391	mrps-14	-0.0704184	0.235415	1	-2.84189	-2.75048	-2.79213	-3.08188	-2.82169	-2.69218	2	2	8	23.414	0.0053637	1.9912	48175000	2	4379500	Probable 40S ribosomal protein S14, mitochondrial
Q21275	Q21275		-0.0704184	0.314085	1	-2.89135	-2.87851	-2.76297	-2.81107	-3.07675	-2.85626	2	2	5.3	56.519	0	8.831	50341000	2	2097600
Q23493	Q23493	tag-231	-0.07037	0.763318	1	-0.657863	-0.541932	-0.670098	-0.71661	-0.682721	-0.681672	4	4	18.5	34.368	0	16.072	255470000	8	13446000
G5ECD0	G5ECD0	cyp-35c1	-0.070171	0.0655897	1	-0.424438	0.353887	-0.456035	0.274826	-0.561168	-0.450757	4	4	8.7	56.915	0	9.0938	117560000	4	4521600
Q7YTI4	Q7YTI4		-0.0700172	1.18589	1	-0.108371	-0.0315752	-0.0309629	-0.108835	-0.126979	-0.145146	6	6	23.5	34.9	0	21.198	127140000	6	9081300
Q21293	Q21293	nspd-2	-0.0699946	0.113545	1	-5.78092	-5.82956	-5.73774	-6.01236	-5.414	-6.13185	1	1	42.9	6.9813	0.0032816	2.1854	11244000	1	3748100
P34439	P34439	F54C8.1	-0.0697641	0.30074	1	-4.41984	-4.42826	-4.38653	-4.29539	-4.55859	-4.58995	2	2	9.7	32.492	0	12.033	46379000	2	2898700	Probable 3-hydroxyacyl-CoA dehydrogenase F54C8.1
Q9N3X2	Q9N3X2	rps-4	-0.0696179	0.193448	1	4.78861	5.02514	4.74714	4.98585	4.61888	4.74731	20	20	64.9	29.044	0	164.03	58709000000	71	3453400000	40S ribosomal protein S4
Q9XW10	Q9XW10	pad-1	-0.0696093	0.581983	1	-3.80458	-3.66171	-3.65805	-3.80468	-3.73255	-3.79593	5	5	2.7	267.15	0	14.387	45733000	5	412010	Protein pad-1
H2L0F7;Q8ITW3;H2L0F6;H2L0F5;Q65CL5	H2L0F7;Q8ITW3;H2L0F6;H2L0F5;Q65CL5	gei-4	-0.0695944	0.0949099	1	0.111318	-0.357894	0.0651541	-0.525953	0.214824	-0.0790758	5	5	9	62.484	0	23.365	116080000	6	8291300
O16497	O16497		-0.069533	0.0826398	1	-5.62367	-6.13204	-5.34614	-6.13529	-5.50493	-5.67024	2	2	5	60.753	0.00023052	2.8653	24041000	2	858600	Carboxylic ester hydrolase
P53439	P53439	cdgs-1	-0.0694831	0.083406	1	-0.652545	-1.11711	-0.630002	-1.26735	-0.412705	-0.92805	2	2	4.1	53.459	0	8.6138	124320000	3	7313200	Phosphatidate cytidylyltransferase
Q19643	Q19643		-0.0694275	0.605544	1	-3.49475	-3.60916	-3.43625	-3.59261	-3.58857	-3.56727	2	2	2.3	129.08	0	8.1583	60234000	2	912630
Q9BKU5;Q9BKU6	Q9BKU5;Q9BKU6		-0.069424	0.169286	1	3.55425	3.7975	3.44428	3.74283	3.35115	3.49379	9	9	48.3	16.204	0	46.104	43686000000	33	4854000000
Q09415	Q09415	set-14	-0.0693582	0.168535	1	-2.9576	-2.87289	-3.10539	-2.783	-3.25724	-3.10372	1	1	3	48.546	0.00045714	2.7625	12472000	1	542260	SET domain-containing protein 14
Q9U1Y6	Q9U1Y6	dhs-24	-0.0693382	0.483744	1	1.8075	1.98906	1.82529	1.84215	1.76173	1.80995	11	11	35.4	43.168	0	50.259	442870000	14	24604000
O44466;U4PLP4	O44466;U4PLP4	test-1	-0.0690743	0.133022	1	-1.77289	-1.18019	-1.68691	-1.5651	-1.71297	-1.56915	4	4	23.5	25.806	0	17.37	176400000	5	19601000
Q965T2	Q965T2		-0.0689287	0.346862	1	0.926925	1.04704	1.01168	1.03557	0.784461	0.958829	7	7	43.7	30.867	0	51.232	252910000	8	18065000
P51559	P51559	bli-4	-0.0689281	0.192068	1	-2.83002	-2.80498	-2.61787	-3.02671	-2.82243	-2.61051	3	3	3.7	103.01	0	11.425	81130000	4	2192700	Endoprotease bli-4
Q93408	Q93408	D2005.3	-0.0686464	0.7046	1	-0.0329218	-0.13355	-0.0810595	-0.0841961	-0.17891	-0.190364	2	2	18.5	14.434	0	5.3437	368440000	3	52635000	Uncharacterized protein D2005.3
Q22768	Q22768		-0.0686108	0.29143	1	0.516929	0.758132	0.486089	0.572498	0.438149	0.544669	6	6	27	43.548	0	35.956	307530000	7	16186000
Q09462	Q09462	C16C10.2	-0.0684573	0.449726	1	-1.38374	-1.38746	-1.20984	-1.34016	-1.40638	-1.43987	2	2	13	30.878	0	14.812	84763000	3	8476300	Probable U3 small nucleolar RNA-associated protein 11
Q23588	Q23588	upp-1	-0.0683991	0.206224	1	1.02091	1.32893	1.02676	1.21247	0.965825	0.993108	12	12	51.9	33.042	0	52.687	906350000	17	53315000
Q1WBU8;A8WFI7	Q1WBU8;A8WFI7	oga-1	-0.068284	0.0846147	1	-6.32203	-5.78119	-6.37305	-6.64621	-6.09415	-5.94076	2	2	3.4	97.826	0.0002445	3.591	2926200	2	71370
O45444	O45444	clec-63	-0.0680997	0.0916493	1	2.75192	2.42399	2.76838	2.10019	2.81975	2.82005	12	12	39.4	44.522	0	72.256	3708100000	31	264860000
Q17431	Q17431	leo-1	-0.0679849	0.471578	1	-2.74242	-2.89561	-2.82659	-2.96691	-2.81439	-2.88727	1	1	2.8	48.063	0	7.472	40873000	2	2151200	RNA polymerase-associated protein LEO1
Q95Y89	Q95Y89	lpd-7	-0.0679204	0.536637	1	1.90524	1.92639	1.84089	1.9158	1.80644	1.74652	13	13	28.6	61.625	0	54.97	1177100000	25	45275000	Pescadillo homolog
Q8WQA8	Q8WQA8	rps-20	-0.067907	0.303191	1	2.7183	2.87474	2.65515	2.79194	2.57168	2.68085	6	6	50.4	13.234	0	121.88	23243000000	30	3320400000
O44498;Q9U263	O44498;Q9U263	set-9;set-26	-0.067872	0.0780848	1	-3.88732	-4.29056	-3.77643	-4.43369	-3.54718	-4.17706	4	4	3.1	179.05	0	23.34	133580000	5	1855300
Q9GYI2	Q9GYI2	mrps-21	-0.0678663	0.445704	1	0.0915651	0.228389	0.0421171	0.101704	-0.0134325	0.0702009	2	2	15.9	13.328	0	6.6867	260700000	4	43450000
Q9N2Z3;H2L083	Q9N2Z3;H2L083	grl-16	-0.0678651	0.160313	1	2.92853	2.48256	2.89451	2.56793	2.79752	2.73655	3	3	8.4	39.109	0	14.676	2132200000	7	426430000
G5EC87	G5EC87		-0.0678002	0.508937	1	1.00403	1.04202	0.898805	0.986015	0.905953	0.849488	8	8	20.5	58.062	0	60.33	755000000	8	27963000
Q93618	Q93618	F27D4.4	-0.0677926	0.349809	1	0.54856	0.576694	0.638043	0.670292	0.464271	0.425357	5	5	13.9	43.301	0	22.253	396880000	8	19844000	Zinc finger CCCH domain-containing protein 15 homolog
Q09263	Q09263	C32D5.3	-0.0676673	0.526798	1	-3.29682	-3.14931	-3.28592	-3.3392	-3.34544	-3.2504	3	3	4.5	96.667	0	15.363	30382000	3	660470	Protein EFR3 homolog
Q5FC82	Q5FC82		-0.0676575	0.0982789	1	-0.978278	-1.42004	-1.04968	-1.42035	-0.806531	-1.4241	1	1	17.6	7.0737	0	4.0606	37227000	1	37227000
Q23312	Q23312	rps-7	-0.067647	0.128513	1	3.15692	3.42067	3.12575	3.49125	2.92249	3.08665	8	8	50	22.058	0	63.389	16897000000	28	1408100000	40S ribosomal protein S7
P46577	P46577	gop-2	-0.0675681	0.172122	1	-0.135102	0.302659	-0.013135	0.117451	-0.12502	-0.0407133	4	4	13.5	39.657	0	9.8667	107180000	4	5641100	GPN-loop GTPase 1
P35800	P35800	dpy-10	-0.0673984	0.0927863	1	0.151341	-0.352555	-0.206922	-0.623381	0.0506163	-0.0375662	1	1	2.7	38.53	0.0024304	2.304	516780000	3	28710000	Cuticle collagen dpy-10
Q1XFY9	Q1XFY9	rps-24	-0.067366	0.164946	1	2.29913	2.60668	2.33382	2.57352	2.17105	2.29297	6	6	38.9	14.872	0	88.142	11812000000	25	2953100000
Q9XXE2	Q9XXE2		-0.0673596	0.0635381	1	1.1442	0.412097	1.14111	0.396049	1.3452	0.754069	4	4	92.1	7.4501	0	19.207	810880000	8	270290000
P49041	P49041	rps-5	-0.0671829	0.161405	1	2.86322	3.06319	2.67448	3.00977	2.64477	2.7448	14	14	58.1	23.154	0	67.945	32857000000	63	3285700000	40S ribosomal protein S5
A0A0K3AU20;P91416	A0A0K3AU20;P91416	T01D1.4	-0.0671479	0.192552	1	-1.1063	-0.791345	-1.13695	-0.976088	-1.22552	-1.03443	2	2	16.4	12.876	0.00024534	3.6365	91050000	2	18210000	1,2-dihydroxy-3-keto-5-methylthiopentene dioxygenase homolog 1
Q27518	Q27518	cyp-13A2	-0.0671218	0.372497	1	-0.174094	-0.193551	-0.281789	-0.404114	-0.277263	-0.169423	5	5	13.4	59.231	0	21.692	191220000	5	6374000	Putative cytochrome P450 CYP13A2
C3JXE2;H2L086	C3JXE2;H2L086		-0.0667721	0.165009	1	-5.31962	-5.71391	-5.79541	-5.59634	-5.70571	-5.7272	3	3	10	59	0	6.5624	30170000	3	1077500
Q09227	Q09227	C08B11.9	-0.0667493	0.780625	1	1.82747	1.78626	1.82291	1.67596	1.80324	1.7572	7	7	47.3	21.553	0	31.51	429220000	9	35769000	Uncharacterized protein C08B11.9
Q19328	Q19328	tsn-1	-0.0667137	0.198255	1	5.11557	5.34805	5.09079	5.29249	4.94529	5.11649	47	47	69.1	100.77	0	323.31	16725000000	107	341330000
Q03571	Q03571	cpb-1	-0.0666736	0.246246	1	0.650418	0.815394	0.50995	0.670574	0.47272	0.632447	1	1	2	63.361	0.0081727	1.7422	45006000	1	1731000	Cytoplasmic polyadenylation element-binding protein 1
Q69Z09;Q9XWW0	Q69Z09;Q9XWW0	cec-7	-0.0666383	0.163422	1	-5.02399	-4.8447	-5.26648	-4.94514	-5.26557	-5.12437	2	2	5.9	44.823	0	4.0223	18631000	2	690040
Q9U2L2	Q9U2L2		-0.0665604	0.186662	1	0.605597	0.718324	0.623181	0.841547	0.493344	0.41253	3	3	11	43.159	0	9.485	33913000	4	1884100
Q688Z3	Q688Z3		-0.0663818	0.972288	1	-0.696084	-0.717792	-0.683597	-0.821001	-0.759326	-0.71629	4	4	6.2	93.082	0	11.648	73539000	4	1710200
D5MCW7	D5MCW7		-0.0663001	0.183898	1	-4.55153	-4.48812	-4.45957	-4.81258	-4.34851	-4.53703	1	1	10.7	14.051	0	5.225	4620400	1	660060
Q20027	Q20027	F35C8.5	-0.0661599	0.0757633	1	-4.59889	-4.12753	-5.14072	-4.50811	-4.81455	-4.74295	2	2	2.7	36.065	0.00022952	2.8292	18062000	2	2580200	Cholesterol 25-hydroxylase-like protein
O16265	O16265		-0.0661036	0.15197	1	-3.31707	-3.20625	-3.15218	-3.28605	-3.02557	-3.56219	2	2	9.1	25.795	0.0043309	2.0688	59596000	2	5417800
Q9N306	Q9N306		-0.0658445	0.681647	1	-0.659013	-0.593141	-0.596063	-0.7379	-0.608655	-0.699195	6	6	6.9	120.44	0	32.573	144890000	6	3219900
Q21523	Q21523	lact-4	-0.0658251	0.297425	1	-2.40356	-2.28884	-2.52622	-2.35655	-2.5201	-2.53945	3	3	10.3	49.127	0	10.5	52084000	4	1796000
G5EC67	G5EC67	2O16	-0.0657994	0.440351	1	-1.09551	-0.900147	-1.01412	-1.06791	-1.12162	-1.01765	3	3	15.6	28.711	0	9.0884	124520000	6	9578700
O44411	O44411	T07A9.9	-0.0657536	0.414889	1	2.79158	2.76108	2.73891	2.77262	2.75451	2.56717	22	22	40.4	78.486	0	124.27	1680900000	34	46692000	Probable nucleolar GTP-binding protein 1
Q9XW79	Q9XW79	pph-4.1	-0.0654132	0.318599	1	-1.93545	-1.94048	-1.81292	-2.09599	-1.94435	-1.84475	4	4	19.8	37.359	0	58.106	84323000	6	4960200	Serine/threonine-protein phosphatase 4 catalytic subunit 1
G5EE56	G5EE56	src-1	-0.0653804	0.376478	1	-0.109084	-0.17554	-0.181872	-0.353125	-0.120357	-0.189157	2	2	3.2	60.66	0	4.269	62171000	2	2005500	Non-specific protein-tyrosine kinase
Q22947	Q22947	rhr-1	-0.065081	0.465991	1	0.769956	0.720389	0.779475	0.691935	0.791032	0.591611	2	2	7.6	51.093	0	10.768	103090000	2	8590500
O17328	O17328	mct-6	-0.0650098	0.339134	1	0.557631	0.36299	0.590259	0.488098	0.457416	0.370337	7	7	14	63.517	0	29.298	556720000	14	34795000
G5EGP4	G5EGP4	vha-6	-0.0649201	0.589408	1	3.92028	3.87605	4.02172	3.92062	3.8604	3.84227	21	21	26.5	98.539	0	107.7	3411300000	41	100330000	V-type proton ATPase subunit a
B7FAS5;Q9U2D8	B7FAS5;Q9U2D8	tbc-17	-0.0643857	0.272515	1	-3.73733	-3.66631	-3.72207	-3.91228	-3.59863	-3.80797	1	1	2.6	87.596	0	21.41	28447000	2	836680
Q9GRV9	Q9GRV9	pcp-4	-0.0643705	0.217576	1	-1.52439	-1.60072	-1.45624	-1.8061	-1.48531	-1.48305	8	8	8.2	116.39	0	33.303	124210000	10	3549000
Q93716	Q93716	cfim-1	-0.0643524	0.869887	1	-3.34506	-3.35611	-3.36308	-3.48559	-3.3733	-3.39842	4	4	18.9	25.916	0	9.7943	101660000	5	7261500
Q17593;Q10040	Q17593		-0.0643301	0.305021	1	0.472804	0.362811	0.480317	0.515541	0.356957	0.250443	4	1	4.9	93.897	0.00023403	3.0381	62492000	1	1524200
Q11067	Q11067	tag-320	-0.0642106	0.438701	1	4.29668	4.41009	4.28756	4.3145	4.16954	4.31766	16	16	52	47.727	0	170.71	6463900000	44	323200000	Probable protein disulfide-isomerase A6
A9QY30	A9QY30		-0.064202	0.221844	1	-2.7607	-2.61919	-3.00031	-2.83081	-2.89527	-2.84673	1	1	3.2	32.496	0.0026455	2.2582	4880300	1	244010	Mitochondrial genome maintenance exonuclease 1
Q20310	Q20310		-0.0641495	0.189764	1	3.32084	3.19886	3.21897	3.18961	3.39252	2.96408	16	16	74.6	29.091	0	146.63	2036700000	29	127290000
Q9XTY9	Q9XTY9	vha-20	-0.0640949	0.110399	1	1.52127	1.46113	0.972239	1.48681	1.10391	1.17164	7	7	23.1	34.217	0	40.912	1352000000	11	104000000
O16214;Q9N5C0	O16214		-0.0640268	0.279104	1	1.72539	1.9906	1.72241	1.79447	1.70984	1.742	13	13	32.2	50.944	0	42.814	468260000	17	16724000
Q9XUW5	Q9XUW5	ddx-17	-0.0638927	0.219216	1	4.43364	4.61739	4.43339	4.61833	4.30466	4.36976	29	29	61.9	60.43	0	172.55	4840300000	57	138290000
Q19980	Q19980	cat-4	-0.0638774	0.0588418	1	1.10487	1.95337	1.14327	1.82649	0.972713	1.21068	6	6	40.8	25.132	0	28.193	322260000	7	32226000	GTP cyclohydrolase 1
Q09496	Q09496	pph-6	-0.0638539	0.264612	1	-0.190701	-0.0289698	-0.293372	-0.139267	-0.339471	-0.225867	4	4	14.2	37.387	0	12.759	70070000	7	3185000	Putative serine/threonine-protein phosphatase pph-6
Q17556;Q2L6W1	Q17556		-0.0638253	0.431788	1	0.838071	0.896037	0.818128	0.672731	0.819844	0.868184	11	11	23.1	71.113	0	44.926	456320000	14	12675000
Q95PZ7	Q95PZ7		-0.0638215	1.62565	1	1.37036	1.31775	1.37046	1.29607	1.28776	1.28327	10	10	46.8	28.688	0	54.601	904380000	16	60292000
Q966C6	Q966C6	rpl-7A	-0.0636867	0.153212	1	4.81565	5.01551	4.72375	5.03673	4.60299	4.72413	15	15	47.9	30.174	0	155.65	39581000000	68	2827200000	60S ribosomal protein L7a
P90897	P90897	rde-12	-0.0636028	0.608634	1	0.640595	0.643491	0.612323	0.657055	0.544641	0.503905	15	15	19.3	103.83	0	71.692	493610000	26	9141000
Q20502	Q20502	haly-1	-0.0635475	0.486923	1	0.302951	0.451526	0.30296	0.343172	0.251071	0.272552	14	14	31.2	74.634	0	88.582	677260000	19	20523000	Histidine ammonia-lyase
Q27476;Q27477;Q1HB05;Q21262;Q27479	Q27476;Q27477;Q1HB05	cyp-25a2;cyp-25a1;cyp-25a3	-0.0635265	0.246037	1	-0.00753498	-0.207141	0.0466089	-0.253235	-0.0505972	-0.0548143	8	8	14.3	58.163	0	14.442	139050000	8	4794700
Q9N5Y7;A0A2K5ATV5;A0A2K5ATT5	Q9N5Y7;A0A2K5ATV5;A0A2K5ATT5		-0.0633949	0.118064	1	2.22784	1.61871	1.95764	1.70466	1.92901	1.98032	2	2	1.4	117.06	0.0043318	2.0715	494090000	3	8668200
Q21959	Q21959		-0.0631558	0.109033	1	-3.1666	-3.45108	-3.06325	-3.63847	-3.10198	-3.12994	3	3	14.4	27.026	0	8.42	42043000	3	3503600
G5EBV4	G5EBV4	lec-10	-0.0630388	0.166909	1	-0.936994	-0.604262	-0.830382	-0.681879	-1.03878	-0.8401	4	4	28.6	21.98	0	46.917	1212000000	8	173140000	Galectin
A0A7R9XN27;O18218;O62486;A0A7R9XLP7;A0A7R9XMZ3	A0A7R9XN27;O18218;O62486;A0A7R9XLP7;A0A7R9XMZ3	nos-3	-0.063021	0.197962	1	-0.839091	-1.03055	-0.85328	-0.811676	-0.929128	-1.17118	4	4	6.9	83.447	0	34.202	200520000	9	8020800
Q20932	Q20932	byn-1	-0.0630064	0.448805	1	-0.935727	-0.920415	-0.872577	-0.865885	-0.98956	-1.06229	5	5	16	51.62	0	28.341	203260000	6	7817700	Cell adhesion protein byn-1
Q20228	Q20228	rps-9	-0.0629409	0.145419	1	4.93035	5.16827	4.8819	5.17895	4.71799	4.89476	13	13	47.1	21.956	0	96.472	23268000000	42	2326800000	40S ribosomal protein S9
Q9U203;Q9U202	Q9U203;Q9U202		-0.0629139	0.122336	1	-2.92294	-3.12584	-2.90254	-3.37129	-2.77673	-2.99204	1	1	2	63.571	0.00023063	2.8714	19681000	1	820050
Q17850	Q17850	pak-1	-0.0628265	0.153589	1	-0.0887995	-0.297456	-0.0633078	-0.470932	-0.0238104	-0.1433	4	4	9.4	63.88	0	22.923	70711000	4	2142800	Serine/threonine-protein kinase pak-1
O45226	O45226	rpl-29	-0.062733	0.394346	1	-0.371989	-0.264117	-0.45501	-0.351624	-0.477391	-0.450301	2	2	12.9	7.2274	0.0002405	3.3674	1486700000	4	743340000
P91128	P91128	rpl-13	-0.0625855	0.169102	1	3.88817	4.11942	3.82203	4.08848	3.73408	3.8193	8	8	36.7	23.752	0	46.93	48399000000	48	4400000000	60S ribosomal protein L13
Q02335	Q02335	ZK370.8	-0.0625741	0.833648	1	2.97525	3.00881	3.03668	2.99783	2.89427	2.94092	12	12	24.1	64.866	0	69.337	775330000	17	22804000	TPR repeat-containing protein ZK370.8
Q9NAG2	Q9NAG2	mrpl-20	-0.0625175	0.228078	1	-0.166196	0.119456	-0.0349379	-0.0170898	-0.226808	-0.0253325	2	2	11.5	22.622	0	10.019	88440000	2	11055000
Q21504	Q21504		-0.0624914	0.861094	1	-1.79561	-1.82354	-1.71597	-1.84022	-1.82386	-1.85852	3	3	6.3	60.018	0	11.544	42189000	3	1562500
Q18550	Q18550		-0.0624746	0.0822879	1	-1.78997	-2.42166	-1.97627	-2.48099	-1.82131	-2.07303	2	2	6.1	43.426	0	10.535	92423000	3	5436600
G5EDV6;G5ECX8;A5Z2T4	G5EDV6;G5ECX8	istr-1	-0.0624545	0.40435	1	1.38349	1.43298	1.28587	1.40232	1.244	1.26865	10	10	29.2	46.283	0	35.559	491920000	10	24596000
O44991	O44991	lpd-6	-0.0623604	0.423383	1	1.19127	1.16292	1.22286	1.01407	1.21749	1.1584	6	6	15.5	63.783	0	23.96	708440000	8	30802000
Q9U332	Q9U332	rpl-31	-0.0622683	0.161404	1	1.9665	2.16331	1.91469	2.19098	1.77695	1.88977	3	3	35.2	14.261	0	15.823	10230000000	21	2557400000	60S ribosomal protein L31
G5EC26;G5EFK9;G5EDU1	G5EC26;G5EFK9;G5EDU1	pmr-1	-0.0622657	0.0905115	1	-6.17593	-6.2784	-6.647	-6.82647	-6.24978	-6.21188	2	2	5.4	76.54	0.00045798	2.7888	7720200	2	227060	Calcium-transporting ATPase
P91918	P91918	snr-2	-0.0621208	0.106722	1	0.674226	0.903621	0.719392	1.06442	0.382003	0.664451	7	7	40	16.741	0	29.574	1085200000	19	120580000	Probable small nuclear ribonucleoprotein-associated protein B
P91240	P91240	F08D12.1	-0.0618931	0.285415	1	3.02418	3.10377	2.84618	3.01369	2.87168	2.90308	20	20	36.2	71.413	0	96.876	1338700000	28	32651000	Signal recognition particle subunit SRP72
Q09584	Q09584	rnp-7	-0.0617914	0.179471	1	0.935884	0.665299	0.867696	0.689919	0.963511	0.630075	8	8	19	36.4	0	61.635	310290000	9	16331000
O01812;REV__O62173	O01812	lbp-6	-0.0616713	0.153018	1	4.84705	5.08526	4.83646	5.10769	4.68659	4.78947	13	13	85.9	15.641	0	112.83	26496000000	49	3312000000	Fatty acid-binding protein homolog 6
P34601	P34601	ZK1098.2	-0.0615985	0.144461	1	-2.28138	-2.58387	-2.11112	-2.54052	-2.29634	-2.3243	2	2	3.2	74.227	0	3.9512	22639000	2	686040	Uncharacterized protein ZK1098.2
Q9N4M0	Q9N4M0	pdp-1	-0.0615905	0.629929	1	-0.918601	-0.914399	-0.991136	-0.936668	-1.06179	-1.01045	5	5	12	50.65	0	18.11	169770000	5	7073900
Q9XVE5	Q9XVE5	fce-1	-0.0615718	0.473661	1	-3.58931	-3.58502	-3.52283	-3.73131	-3.58065	-3.56991	2	2	5.9	50.698	0	7.9528	99596000	3	8299700	CAAX prenyl protease 1 homolog
Q22721	Q22721		-0.0615263	0.355749	1	-1.63489	-1.55332	-1.75496	-1.69005	-1.64831	-1.78939	4	4	10.1	69.636	0	38.317	60127000	4	2073300
G5EE89	G5EE89	cdr-1	-0.061401	0.13667	1	-0.746078	-0.431363	-0.765309	-0.476076	-0.907252	-0.743625	1	1	2.5	32.126	0.0059625	1.9128	159840000	2	10656000
Q10941	Q10941	ugt-46	-0.0612713	0.235608	1	0.967622	1.18984	0.884549	1.01582	0.862332	0.980041	6	6	10.5	60.203	0	36.891	404060000	6	16162000	Putative UDP-glucuronosyltransferase ugt-46
Q9Y0V6	Q9Y0V6	tin-10	-0.0610755	0.95686	1	-0.137284	-0.205001	-0.161923	-0.185278	-0.243293	-0.258864	2	2	24.4	9.608	0	13.609	476830000	2	79471000	Mitochondrial import inner membrane translocase subunit Tim10
Q19103	Q19103	skih-2	-0.0609198	0.282823	1	-0.895997	-0.91536	-1.00623	-0.85401	-1.01729	-1.12904	6	6	6	142.37	0	21.555	102160000	6	1459400
Q2V4T0;O76836	Q2V4T0;O76836		-0.0609121	0.767805	1	2.72673	2.69421	2.77788	2.72065	2.66891	2.62652	12	12	16.4	111.3	0	85.727	402550000	15	8564900
P34426	P34426	F44B9.5	-0.0605907	0.292095	1	-3.03463	-3.01046	-2.90115	-3.18076	-3.01584	-2.9314	2	2	7.7	44.227	0	5.2532	16204000	2	900200	Ancient ubiquitous protein 1 homolog
O18181	O18181		-0.0605459	0.130835	1	-0.270011	-0.63107	-0.334893	-0.557526	-0.219443	-0.640643	4	4	10.1	51.904	0	58.174	306080000	10	23545000
Q10664	Q10664	mek-2	-0.0602185	0.740919	1	0.752175	0.683513	0.737742	0.628054	0.72568	0.639041	6	6	17.3	42.794	0	15.581	374700000	8	26764000	Dual specificity mitogen-activated protein kinase kinase mek-2
O44503;U4PFH6	O44503;U4PFH6		-0.060043	0.225671	1	3.50739	3.74179	3.49692	3.63639	3.4058	3.52377	30	30	46	103.75	0	258.79	2838600000	41	59138000
Q9N3L2	Q9N3L2	xpd-1	-0.0598497	0.190867	1	-0.810586	-0.574142	-0.93406	-0.830662	-0.932879	-0.734796	4	4	7.8	86.124	0	8.0664	54622000	4	1332300
Q22135	Q22135		-0.0598033	0.276682	1	2.53929	2.38327	2.32366	2.43623	2.38838	2.24221	11	11	35.8	33.919	0	41.373	917180000	18	57324000
D0VWM8	D0VWM8	tdp-1	-0.0596504	0.624346	1	-2.84741	-2.78491	-2.86706	-2.94406	-2.82555	-2.90873	2	2	6.5	45.803	0	7.1263	41014000	2	1708900
O62512	O62512		-0.0596189	0.455972	1	2.38633	2.45689	2.38758	2.4455	2.26917	2.33727	13	13	18.7	90.343	0	77.753	1215700000	21	30393000
Q9XUU8	Q9XUU8		-0.0595675	0.258943	1	-1.1723	-1.43051	-1.20296	-1.3942	-1.2505	-1.33977	4	4	5.8	76.162	0	14.414	130780000	4	4670800
Q22374	Q22374	ocr-3	-0.0595338	0.496623	1	-0.937375	-0.847131	-0.854091	-0.968676	-0.995204	-0.853318	1	1	1	94.066	0.00045413	2.6548	72284000	1	2065300
O62246	O62246	cope-1	-0.0594982	0.385949	1	0.898326	1.07688	0.998731	0.968388	0.853326	0.973733	10	10	43.8	32.803	0	67.721	636400000	13	48954000	Coatomer subunit epsilon
Q9BL83	Q9BL83	vps-4	-0.0594645	0.773676	1	1.86466	1.96259	1.90369	1.89204	1.83791	1.82259	12	12	35.6	48.103	0	52.5	580920000	16	22343000
O62337	O62337		-0.0594002	0.345004	1	2.39844	2.32885	2.43035	2.20017	2.36498	2.41429	3	3	75	9.3051	0	80.386	2329600000	32	1164800000
U4PRD7;Q9N371	U4PRD7;Q9N371	immp-2	-0.059371	0.485044	1	-0.425506	-0.532844	-0.446025	-0.607733	-0.466634	-0.508121	2	2	19.5	13.682	0	8.3651	67667000	2	7518500
O17570	O17570	rpl-38	-0.0593119	0.143548	1	2.42136	2.71378	2.49619	2.72913	2.31176	2.41251	4	4	47.1	8.0766	0	37.023	4713500000	16	2356700000	60S ribosomal protein L38
Q10020	Q10020	T28D9.1	-0.0592813	0.0756334	1	0.292661	-0.0812521	0.374904	-0.251835	0.566222	0.0940809	4	4	61.2	13.726	0	60.926	672620000	5	74735000	Uncharacterized protein T28D9.1
Q19952	Q19952	lsm-4	-0.0592187	0.197163	1	-1.77452	-1.57336	-1.40562	-1.68403	-1.69189	-1.55524	3	3	24.4	13.593	0	12.819	233730000	5	33390000	Probable U6 snRNA-associated Sm-like protein LSm4
Q21154	Q21154	moma-1	-0.0590976	0.269115	1	0.365506	0.30729	0.583743	0.368664	0.39852	0.312062	5	5	28.4	22.082	0	28.44	507120000	7	46101000
Q21444	Q21444	cogc-2	-0.0590633	0.315482	1	-2.32767	-2.11669	-2.26947	-2.30477	-2.36848	-2.21776	3	3	5.7	78.563	0	7.4678	55568000	4	1424800	Conserved oligomeric Golgi complex subunit 2
P91991	P91991		-0.0590607	0.337162	1	-2.72305	-2.67844	-2.71759	-2.86187	-2.80736	-2.62703	1	1	5.6	39.658	0	29.967	27911000	1	2325900
P34559	P34559	ech-6	-0.0588401	0.806107	1	4.23073	4.31313	4.25307	4.2527	4.17906	4.18865	14	14	63.2	31.172	0	159.56	22597000000	63	1412300000	Probable enoyl-CoA hydratase, mitochondrial
O76606	O76606	mrpl-28	-0.0588071	0.740065	1	2.14204	2.18675	2.14425	2.16564	2.06811	2.06286	10	10	34.5	36.364	0	38.46	468720000	16	24670000
P90970	P90970	T24B1.1	-0.0587889	0.118472	1	-2.42016	-2.02558	-2.48628	-2.19038	-2.56796	-2.35004	2	2	4.3	60.715	0.00023574	3.1342	82482000	2	3172400	Golgin-84
B3GWD5;A0A061AIW1;O17610	B3GWD5;A0A061AIW1;O17610	cka-1	-0.0586837	0.285451	1	0.110335	0.333417	0.162427	0.237139	0.0759325	0.117057	4	4	12.3	51.406	0	15.267	247130000	5	11233000
G5EEN3	G5EEN3	ced-5	-0.0586246	0.247853	1	-0.781154	-0.985309	-0.800014	-1.04848	-0.85167	-0.842195	2	2	1.3	203.8	0.0013547	2.5646	199740000	2	1884300
Q23030	Q23030		-0.0584853	0.618964	1	1.00848	1.04063	1.06476	0.951151	0.930305	1.05696	4	4	12.3	43.728	0	21.772	141520000	4	6432800
Q22291	Q22291	spp-1	-0.0583639	0.544245	1	-0.768239	-0.794827	-0.643477	-0.799513	-0.777467	-0.804656	2	2	10.2	12.019	0.00024184	3.4356	101980000	2	33992000
Q9NEY7	Q9NEY7		-0.0580473	1.46209	1	0.171121	0.140439	0.196275	0.128984	0.101838	0.10287	2	2	17.9	11.423	0	16.462	215850000	3	30836000
D3YT46;D3YT45;B3GWC9;Q7JLS6;Q18541	D3YT46;D3YT45;B3GWC9;Q7JLS6;Q18541		-0.0580441	0.345977	1	1.6528	1.46147	1.62526	1.55566	1.55917	1.45057	6	6	33	21.31	0	33.72	481550000	7	48155000
P34576	P34576	mua-3	-0.0580352	0.190082	1	1.36445	1.24798	1.4205	1.07677	1.37343	1.40864	28	28	10.9	417.29	0	198.03	954530000	42	4945800	Transmembrane cell adhesion receptor mua-3
O61708	O61708	pqn-59	-0.057917	0.112135	1	2.25223	1.98211	2.15017	2.14895	2.317	1.74481	12	12	23.6	77.131	0	146.26	3635500000	44	227220000
O61861	O61861	arx-7	-0.0578267	0.528266	1	-2.89523	-2.89165	-2.82256	-2.87534	-2.89691	-3.01067	3	3	21.7	17.004	0	14.785	106450000	6	11828000	Actin-related protein 2/3 complex subunit 5
Q9U2G6	Q9U2G6		-0.0578171	0.161435	1	-3.16274	-3.10281	-3.08711	-2.98261	-3.1141	-3.4294	4	4	9	57.074	0	11.262	50138000	5	2089100
O17901	O17901	F59E10.3	-0.0578022	0.211046	1	-3.64729	-3.49747	-3.61475	-3.79048	-3.67886	-3.46357	2	2	15.2	20.756	0	20.734	192400000	3	24050000	Probable coatomer subunit zeta
Q9U2Y2	Q9U2Y2	Y113G7B.16	-0.0577307	0.332348	1	-0.471318	-0.317065	-0.554868	-0.526083	-0.517594	-0.472766	8	8	20.9	55.731	0	34.875	336690000	11	14029000	CDK5RAP3-like protein
O45946	O45946	rpl-18	-0.0576906	0.146232	1	3.42525	3.65969	3.3235	3.61501	3.24831	3.37205	12	12	59.6	20.996	0	154.18	29544000000	55	2954400000	60S ribosomal protein L18
Q21080	Q21080		-0.0576353	0.335161	1	0.663939	0.81095	0.65878	0.74795	0.575419	0.637395	9	9	28.7	53.827	0	82.396	236770000	13	11275000
Q9XVI6	Q9XVI6	sptl-3	-0.0575037	0.0968434	1	1.22342	1.68527	1.25668	1.60515	1.08078	1.30692	8	8	19.3	56.333	0	33.525	455220000	13	15697000	Serine palmitoyltransferase 3
G5ECX9	G5ECX9	cdr-2	-0.0574598	0.184416	1	2.87636	3.07892	2.94826	3.09791	2.7428	2.89045	11	11	43.5	32.271	0	56.606	1189300000	19	69958000
Q10121	Q10121	C23G10.2	-0.0574134	0.288769	1	1.09993	1.3557	1.18485	1.19809	1.10238	1.16778	8	8	71.9	18.043	0	47.203	2211800000	19	201070000	RutC family protein C23G10.2
Q21835	Q21835	grd-1	-0.0570342	0.618782	1	-2.51172	-2.461	-2.43916	-2.56406	-2.56207	-2.45686	1	1	1.1	123.95	0	11.475	34359000	4	880990
A0A3P6N661;A0A3P6NID2;A0A3P6N6I4;A0A3P6PCU5;Q22551;A0A3P6MY87	A0A3P6N661;A0A3P6NID2;A0A3P6N6I4;A0A3P6PCU5;Q22551;A0A3P6MY87	grd-6	-0.0569836	0.168616	1	0.363553	0.0693521	0.407941	0.106329	0.35039	0.213176	3	3	7.6	55.662	0	12.855	449100000	3	17273000
G5ECE7	G5ECE7		-0.0569735	0.156021	1	1.79961	1.61659	1.67042	1.38847	1.74663	1.7806	11	11	54	26.932	0	53.064	1808900000	21	129200000
G5EF60	G5EF60	stim-1	-0.0567595	0.185513	1	-5.82672	-5.99168	-6.03153	-5.81005	-6.0949	-6.11527	2	2	4.2	60.02	0.00023607	3.1518	4780200	2	183850	Stromal interaction molecule 1
O17815	O17815		-0.0567525	0.175733	1	-1.39999	-1.31759	-1.26614	-1.61345	-1.23571	-1.30482	1	1	6.3	14.923	0.0017825	2.4143	26076000	1	4346000
P42000	P42000	B0280.9	-0.0567341	0.217755	1	-1.50805	-1.21122	-1.50103	-1.42095	-1.51306	-1.45648	2	2	6.3	47.771	0	4.0709	34891000	2	1938400	U3 small nucleolar RNA-associated protein 18 homolog
O44471	O44471	grd-10	-0.05662	0.064392	1	1.64981	1.12269	1.6031	0.89287	1.69383	1.61904	3	3	39.2	10.844	0	35.372	480830000	4	80139000
O44159	O44159		-0.0565278	0.395515	1	-1.05697	-0.960395	-1.09724	-1.01758	-1.09417	-1.17243	4	4	22.6	21.321	0	14.817	86724000	5	7227000
Q23652	Q23652		-0.0565087	0.131596	1	-3.51937	-3.28085	-3.63243	-3.30423	-3.70384	-3.59411	3	3	3.8	75.287	0	6.0021	52777000	3	1426400
Q18967	Q18967	eif-3.F	-0.0564591	0.36763	1	0.966367	1.11539	0.980746	1.01063	0.877944	1.00456	6	6	32.7	32.931	0	79.911	1026300000	10	78949000	Eukaryotic translation initiation factor 3 subunit F
G4S1A4;A0A078BPH9	G4S1A4;A0A078BPH9		-0.0563567	0.291667	1	-0.969045	-1.083	-1.15434	-1.16228	-1.01402	-1.19916	2	2	8.9	26.907	0	11.781	146620000	2	14662000
Q21515	Q21515		-0.0563447	0.14231	1	-2.40377	-2.40633	-1.9866	-2.4128	-2.2686	-2.28434	1	1	2.2	46.899	0.00023079	2.876	27529000	1	1310900
Q93695;Q93696	Q93695;Q93696	gst-12;gst-14	-0.056275	0.188943	1	-6.17588	-6.23612	-6.10672	-6.29535	-6.01873	-6.37347	4	2	18.2	23.49	0.00023923	3.2918	18402000	3	1415500
O17892	O17892		-0.0562239	0.961229	1	2.4404	2.51444	2.4991	2.40092	2.42969	2.45466	21	21	21.4	150.28	0	142.57	822690000	26	12279000
G5EDD4;Q9XXH2;P91873	G5EDD4	tba-4	-0.0560986	0.28296	1	1.01456	0.829515	1.07969	0.866941	0.961789	0.926736	16	4	56.2	49.96	0	35.618	1556100000	6	77806000
Q95QU1	Q95QU1		-0.056042	0.116354	1	-1.31241	-0.947322	-1.37759	-1.14855	-1.49409	-1.1628	2	2	5.8	30.395	0.0002368	3.189	30169000	2	2320700
Q2PJ68	Q2PJ68	sgk-1	-0.0559867	0.41548	1	0.86922	0.850802	0.954383	0.742937	0.901437	0.862071	6	6	17.9	54.291	0	25.719	200250000	7	7701800	Serine/threonine-protein kinase sgk-1
P46559	P46559	ckb-2	-0.0559457	0.109901	1	-7.5288	-7.33432	-7.00212	-7.23979	-7.54699	-7.2463	2	2	8.9	42.264	0	11.274	8689100	2	413770	Choline kinase B2
Q19891	Q19891		-0.0558605	0.055173	1	-5.14614	-4.41454	-4.86392	-4.32101	-5.22905	-5.04214	4	4	20.7	32.511	0	25.527	205790000	6	17149000
Q9TVL3	Q9TVL3	cdk-9	-0.0557413	0.115006	1	-2.75689	-2.83065	-3.04063	-2.78312	-2.77222	-3.24005	3	2	8.4	53.593	0	7.8044	50472000	3	1682400	Probable cyclin-dependent kinase 9
G5ECH7;Q65CM2;H2L0S6;H2L0S7;Q8I7M8;Q11179	G5ECH7;Q65CM2;H2L0S6;H2L0S7;Q8I7M8;Q11179	cdk-5;pct-1;C05D10.2	-0.0556895	0.296069	1	-3.03642	-3.09183	-3.03928	-3.16625	-3.20347	-2.96487	2	1	5.5	33.062	0.0013523	2.5393	5308500	1	265420	Putative serine/threonine-protein kinase C05D10.2
O62390	O62390		-0.0553961	0.0784187	1	-0.145612	-0.481536	0.29902	0.0319958	-0.203492	-0.32282	5	5	22.1	34.419	0	30.87	141520000	6	8845200
H2KYR8;Q8MNR9	H2KYR8;Q8MNR9		-0.0552053	0.257327	1	-0.262048	-0.162677	-0.410039	-0.288342	-0.286551	-0.425487	2	2	21.4	12.654	0	16.092	223420000	2	24824000
U4PEI7;Q9N370	U4PEI7;Q9N370		-0.0551713	0.199238	1	-2.02829	-2.2247	-2.07198	-2.02707	-2.13427	-2.32916	1	1	6.2	19.405	0.001351	2.5269	27730000	1	3961500
Q9BL19	Q9BL19	rpl-17	-0.0551189	0.17073	1	3.18661	3.42888	3.13454	3.34701	3.06728	3.17037	10	10	51.3	21.512	0	68.455	45793000000	61	4579300000	60S ribosomal protein L17
Q20683	Q20683	F52H3.5	-0.0550547	0.175226	1	0.617171	0.421132	0.658164	0.345663	0.671329	0.514312	3	3	19	19.648	0	13.751	213010000	6	21301000	Tetratricopeptide repeat protein 36 homolog
Q9BIF4	Q9BIF4	ehs-1	-0.0548315	0.206669	1	-0.704261	-0.841994	-0.593467	-0.896612	-0.643132	-0.764472	5	5	7.7	86.644	0	22.834	135400000	10	3982200
O61219	O61219	daf-31	-0.0548172	0.208926	1	-2.79683	-2.60963	-2.60872	-2.56646	-2.80894	-2.80423	4	4	34.6	21.163	0	22.356	157150000	5	13096000	N-alpha-acetyltransferase daf-31
Q9NAQ9	Q9NAQ9	tim-22	-0.0548147	0.337369	1	-1.47367	-1.48506	-1.60084	-1.46798	-1.62347	-1.63256	3	3	23	23.462	0	16.96	62931000	3	8990100	Mitochondrial import inner membrane translocase subunit tim-22
Q19433	Q19433		-0.0547482	0.74672	1	1.16032	1.08685	1.16563	1.06057	1.061	1.12698	7	7	8.6	103.22	0	27.244	175890000	7	3589600
A0A1I6CM87;A0A1I6CM95;F3Y5Q3;Q9XXC7;A0A1I6CM86;F3Y5Q4;F3Y5Q5	A0A1I6CM87;A0A1I6CM95;F3Y5Q3;Q9XXC7;A0A1I6CM86	spat-2	-0.0546986	0.152761	1	1.32337	1.49455	1.2919	1.54008	1.26475	1.14089	9	9	12.1	104.54	0	54.021	315140000	11	6565300
O01692	O01692	rps-17	-0.0544271	0.148551	1	4.38109	4.61912	4.27156	4.53065	4.21977	4.35808	10	10	61.5	14.938	0	129.32	20433000000	50	3405500000	40S ribosomal protein S17
Q9NES8;E0R7L7	Q9NES8	pph-5	-0.0544125	0.257357	1	1.01213	1.17262	1.01065	1.1277	0.904376	1.00008	7	7	19	56.462	0	15.459	1174900000	8	46995000
Q18660;A0A4V0ING4	Q18660;A0A4V0ING4	acs-17	-0.0543814	0.155301	1	1.57325	1.3301	1.53228	1.20958	1.53365	1.52926	13	13	23.3	79.944	0	79.012	344560000	16	9312500
O62327;U4PB05	O62327;U4PB05	gpx-2	-0.0542695	0.753093	1	2.853	2.81787	2.88372	2.83373	2.81375	2.7443	14	14	82.8	18.152	0	66.292	3948000000	24	438670000	Glutathione peroxidase 2;Glutathione peroxidase
Q7JLH5	Q7JLH5	pqn-70	-0.0541582	0.081706	1	0.331283	-0.131177	0.242101	-0.157495	0.457921	-0.0206938	4	4	26.7	26.165	0	99.539	327830000	9	32783000
Q17522	Q17522	valv-1	-0.0541442	0.397317	1	-0.165231	-0.294608	-0.202874	-0.297865	-0.191941	-0.33534	4	4	64.3	9.0761	0	50.696	402720000	11	80545000
Q09530	Q09530	mog-5	-0.0540568	0.307368	1	-4.24869	-4.16878	-4.1551	-4.11841	-4.33747	-4.27887	3	3	3.2	135.76	0	6.7936	20562000	3	360730	Probable pre-mRNA-splicing factor ATP-dependent RNA helicase mog-5
Q22667	Q22667	jph-1	-0.0540333	0.145089	1	-3.27089	-3.51301	-3.17251	-3.40421	-3.19602	-3.51828	2	2	4	83.118	0	5.6077	18921000	2	556500
Q10661	Q10661	dpy-30	-0.0536893	0.159351	1	-4.41348	-4.74104	-4.49569	-4.63817	-4.45239	-4.72071	3	3	36.6	12.837	0	15.204	631720000	3	126340000	Dosage compensation protein dpy-30
O18089	O18089		-0.0536839	0.0512806	1	0.731824	1.27577	0.600101	1.39866	0.452136	0.595853	5	5	28	19.089	0	15.032	193720000	7	19372000
P12456	P12456	mec-7	-0.0536712	0.116676	1	0.483453	0.300338	0.514611	0.0762997	0.572698	0.488391	17	8	56	49.26	0	44.076	273050000	8	13653000	Tubulin beta-1 chain
O44983	O44983		-0.0535698	0.032952	1	-6.76089	-6.81861	-6.33805	-7.71966	-6.38837	-5.97023	1	1	10.9	22.837	0	9.3352	14137000	1	4712500
H2KYR1	H2KYR1	vig-1	-0.0535231	0.208443	1	2.87618	2.97735	2.76134	2.9614	2.79702	2.69588	12	12	40.5	40.406	0	144.91	9935600000	35	620980000
P49181	P49181	rpl-36	-0.0534913	0.150387	1	4.00332	4.21983	3.9859	4.22904	3.86736	3.95218	7	7	52.9	11.884	0	80.748	33004000000	34	8251100000	60S ribosomal protein L36
G5EDP6	G5EDP6	fmo-1	-0.0533683	0.363311	1	-1.24842	-1.26202	-1.39446	-1.41492	-1.37062	-1.27946	3	3	6.6	61.204	0	8.9135	104570000	6	4022000	Dimethylaniline monooxygenase [N-oxide-forming]
P46550;G8JY43	P46550;G8JY43	cct-6	-0.0529998	0.183121	1	3.68151	3.85222	3.70476	3.88332	3.56969	3.62648	27	27	66.6	58.904	0	122.61	6649500000	55	221650000	T-complex protein 1 subunit zeta
P41994	P41994	rpia-1	-0.0529477	0.289643	1	1.44646	1.36557	1.47089	1.5008	1.34928	1.274	7	7	36.7	27.221	0	47.349	375680000	13	25045000	Probable-ribose 5-phosphate isomerase
P91079;A0A0K3ARH7	P91079;A0A0K3ARH7	sptl-1	-0.0527474	0.19468	1	2.90856	3.14009	2.90672	3.06222	2.82506	2.90984	12	12	30.3	52.084	0	64.799	863860000	17	43193000	Serine palmitoyltransferase 1
P90778	P90778		-0.0526266	0.191389	1	-4.62036	-4.44125	-4.78051	-4.73819	-4.60545	-4.65635	2	2	13.6	26.746	0	8.3279	33846000	2	2256400
O76407	O76407		-0.0525948	0.30669	1	0.63762	0.498412	0.714801	0.571404	0.611667	0.509978	5	5	19	32.436	0	19.042	482270000	10	48227000
Q20720	Q20720		-0.05257	0.332465	1	2.00812	1.93262	2.02526	1.97217	2.01469	1.82144	13	13	27.1	59.887	0	77.081	1836300000	18	73452000
Q22666	Q22666		-0.0525096	0.392876	1	2.0123	2.12122	1.95321	2.02852	1.96608	1.93459	9	9	24.8	38.338	0	32.31	435520000	13	27220000
H2KZ70;Q5WRS7;H2KZ71	H2KZ70;Q5WRS7;H2KZ71		-0.0523828	0.0487819	1	-7.29994	-7.34949	-7.348	-6.72193	-7.99267	-7.43998	5	5	18.2	37.979	0	10.343	69253000	5	4073700
Q8MXH7	Q8MXH7		-0.0523252	0.422285	1	2.17802	2.27963	2.18107	2.22348	2.08363	2.17463	7	7	54.6	20.77	0	38.278	764040000	11	76404000
Q965W4;Q8WTM3	Q965W4;Q8WTM3	comt-4;comt-5	-0.0522807	0.238939	1	0.846824	1.09477	0.885438	0.96302	0.831374	0.875791	2	2	9.7	24.84	0	13.935	191160000	3	21240000
Q19906	Q19906	tut-2	-0.0522388	0.162755	1	-1.73462	-1.64237	-1.54332	-1.47774	-1.8021	-1.79719	2	2	6.9	39.411	0	9.2862	85002000	4	3863700	Cytoplasmic tRNA 2-thiolation protein 2
Q4R148	Q4R148		-0.0522369	0.134808	1	-4.34109	-4.56864	-4.24108	-4.64487	-4.3146	-4.34805	1	1	18	14.224	0.0032687	2.1398	19223000	2	2402800
O61709	O61709		-0.0521555	0.149834	1	-0.719445	-0.441405	-0.672479	-0.477459	-0.805619	-0.706717	5	5	30.8	26.539	0	21.121	89895000	6	6915000
Q21012	Q21012	F58H1.3	-0.0521237	0.320347	1	-0.681884	-0.518931	-0.565555	-0.627703	-0.726106	-0.568933	4	4	29.4	27.955	0	15.389	83193000	5	7563000	Enolase-phosphatase E1
O16322;A0A131MBT3	O16322;A0A131MBT3	ugt-64	-0.0520166	0.168003	1	-2.49296	-2.4174	-2.67531	-2.40407	-2.67095	-2.66671	2	2	5.2	57.997	0	6.8403	37869000	3	1646500
Q20819	Q20819	tsfm-1	-0.0520131	0.205946	1	2.41567	2.23431	2.44524	2.32242	2.4328	2.18397	11	11	43.7	34.087	0	94.312	1588600000	17	99285000	Elongation factor Ts, mitochondrial
Q9XXJ4	Q9XXJ4		-0.0518599	0.228554	1	-0.65755	-0.387725	-0.602174	-0.609112	-0.654658	-0.539258	3	3	12	23.15	0	13.361	70939000	3	5067100
Q9XXJ1	Q9XXJ1		-0.0518134	0.850841	1	1.06247	1.10141	1.07657	1.00564	0.999364	1.08001	6	6	33.1	28.917	0	31.59	337450000	6	28121000
Q9U287	Q9U287		-0.051692	0.183487	1	-2.85563	-2.86797	-2.65418	-3.00797	-2.7527	-2.77219	1	1	1.9	53.836	0.0013486	2.5033	50089000	1	1855200
Q21430;E3W735	Q21430;E3W735	pix-1	-0.0516876	0.238904	1	-2.61687	-2.75809	-2.85956	-2.70138	-2.8559	-2.83231	3	3	5	73.144	0	7.5299	44665000	3	1116600
C6KRJ5	C6KRJ5		-0.0516462	0.607417	1	1.10299	1.09607	1.08431	1.10393	1.05056	0.973931	3	3	31.9	10.26	0	25.488	324470000	3	64895000
Q9BL11;W6RTM2;W6RS03;W6RY72;W6SBJ0	Q9BL11;W6RTM2;W6RS03;W6RY72	herc-1	-0.0516183	0.363587	1	-0.307384	-0.17554	-0.327561	-0.263287	-0.385003	-0.31705	5	5	7	114.52	0	57.009	64593000	5	1291900
O62183	O62183	aly-2	-0.0514949	0.290682	1	-1.87539	-1.76021	-1.62977	-1.78964	-1.80606	-1.82416	4	4	24.2	24.476	0	21.34	169790000	4	18866000
A5HWA5;Q9U2F1	A5HWA5;Q9U2F1		-0.051459	0.168213	1	-2.49924	-2.27646	-2.59832	-2.37983	-2.58881	-2.55976	2	2	6.4	41.306	0	4.5796	26710000	2	1907900
Q7YTF9;B3WFW5	Q7YTF9;B3WFW5		-0.051451	0.166243	1	0.785714	1.09325	0.878669	0.919918	0.723756	0.959601	6	6	9.7	69.806	0	21.551	216370000	8	9015500
Q22716;B7WN95	Q22716;B7WN95	rpl-32	-0.0514415	0.130486	1	3.6827	3.94468	3.6055	3.88675	3.53959	3.65222	8	8	43.3	15.516	0	53.227	29672000000	81	3709000000
G5EGR6;G5EES3	G5EGR6;G5EES3	alg-1	-0.0513137	0.202625	1	2.13311	2.01968	2.14422	1.87078	2.11603	2.15626	19	19	23.6	110.93	0	100.38	874770000	25	21336000	Protein argonaute
Q9U3N5	Q9U3N5	C35C5.3	-0.0510302	0.482928	1	0.738389	0.830123	0.680945	0.673183	0.69826	0.724923	4	4	23.1	27.69	0	20.679	473740000	7	36441000	Putative selT-like protein C35C5.3
G5EEG7	G5EEG7	smu-1	-0.0509971	0.401455	1	-0.726222	-0.824777	-0.770526	-0.734152	-0.878875	-0.861489	3	3	6.5	57.25	0	8.9253	51039000	4	2126600
G5ECM6	G5ECM6	tufm-1	-0.0508858	0.480568	1	4.48207	4.4918	4.44236	4.50262	4.40673	4.35422	26	26	57.5	54.634	0	260.36	9439800000	56	314660000
Q93761;Q22230	Q93761	F53C11.3	-0.0508496	0.206544	1	2.5345	2.32303	2.43823	2.27714	2.52176	2.3443	12	12	47.3	33.389	0	88.553	1313100000	18	77239000	Uncharacterized oxidoreductase F53C11.3
Q18211	Q18211	ran-3	-0.0506576	0.207449	1	2.07787	2.006	1.90438	2.09747	1.82654	1.91228	13	13	33.7	61.484	0	138.65	1523900000	19	52549000	Regulator of chromosome condensation
P34476	P34476	rpac-19	-0.0506395	0.230958	1	-1.61455	-1.62031	-1.56899	-1.79562	-1.6569	-1.50325	3	3	33.3	16.594	0	11.227	131440000	4	16430000	Probable DNA-directed RNA polymerases I and III subunit RPAC2
Q93830	Q93830	exos-3	-0.0506385	0.236558	1	0.383235	0.331513	0.589713	0.326187	0.422515	0.403844	4	4	22.6	25.298	0	13.752	98366000	5	6147900
Q19076	Q19076	pho-1	-0.050594	0.57264	1	1.47595	1.40998	1.43892	1.4593	1.36365	1.3501	9	9	27.6	50.315	0	66.609	567370000	13	31520000
Q21890;C6KRK8;C6KRK9	Q21890;C6KRK8	R102.4	-0.0505788	0.101922	1	1.87631	2.29225	1.86493	2.16753	1.79356	1.92066	8	8	25.9	45.756	0	44.771	429600000	11	18678000	Uncharacterized protein R102.4
Q21544	Q21544		-0.0505578	0.784538	1	3.03634	3.0157	3.09792	3.03105	2.97512	2.99213	13	13	51.5	30.826	0	71.736	2897200000	24	144860000
W6RYA7;W6RR46	W6RYA7;W6RR46		-0.0505447	0.124319	1	-3.67993	-4.03858	-4.07573	-3.87892	-3.93041	-4.13654	1	1	9.1	19.105	0.0099917	1.6676	59364000	1	5396800	Protein-tyrosine-phosphatase
Q09464	Q09464	C16C10.8	-0.0504071	0.305393	1	-0.422217	-0.42077	-0.273005	-0.35717	-0.509908	-0.400136	5	5	29.2	28.515	0	25.183	128830000	6	9910000	Uncharacterized protein C16C10.8
Q21874	Q21874	R09E10.5	-0.0504007	0.0412556	1	-1.63122	-2.33112	-1.63726	-2.59867	-1.48479	-1.66733	4	4	3	163.4	0	8.6222	25888000	5	454170	Uncharacterized protein R09E10.5
Q20392	Q20392		-0.0502431	0.0958443	1	-3.43473	-3.69286	-3.29432	-3.80065	-3.30067	-3.47133	1	1	3.8	38.641	0	8.2934	17581000	1	1465100
Q9U307;Q2HQL4;H8ESF5	Q9U307;Q2HQL4;H8ESF5	gln-3	-0.0502234	0.325592	1	3.90472	3.76994	3.93635	3.74802	3.87476	3.83757	19	19	55.4	43.6	0	134.92	5543200000	49	251970000	Glutamine synthetase
Q21926;O16924	Q21926	irs-1	-0.0502106	0.270448	1	3.6095	3.77492	3.64796	3.72476	3.53426	3.62273	28	28	30.1	130.01	0	192.28	2598400000	54	45587000	Isoleucine--tRNA ligase, cytoplasmic
P90902;Q95ZS1	P90902;Q95ZS1	gfi-2	-0.0500755	0.12883	1	-3.51505	-3.80411	-3.51991	-3.72449	-3.45677	-3.80805	1	1	3.8	53.687	0	46.268	57682000	2	3393100
Q21592;H9G2T2	Q21592;H9G2T2	klc-1	-0.0500568	0.104663	1	-1.50391	-1.14866	-1.38881	-1.12404	-1.54929	-1.51821	1	1	2.1	58.07	0	4.693	21849000	1	753400
Q19877	Q19877	rps-23	-0.050004	0.0729311	1	0.837293	1.17844	0.526278	1.08753	0.590028	0.714442	6	6	49	15.874	0	55.373	23748000000	31	4749700000	40S ribosomal protein S23
Q9N425	Q9N425	csn-3	-0.0499144	0.389692	1	-0.69394	-0.718173	-0.607629	-0.640324	-0.779651	-0.749511	7	7	20.2	55.883	0	34.389	262130000	8	10082000	COP9 signalosome complex subunit 3
Q21004	Q21004	amph-1	-0.0498095	0.280947	1	2.46927	2.33088	2.43201	2.28515	2.47526	2.32232	7	7	13.4	51.91	0	36.325	337440000	10	12052000
Q18421	Q18421	C34C12.8	-0.0496454	0.311237	1	1.87436	1.86946	1.88671	1.93597	1.83423	1.71138	13	13	60.3	26.448	0	79.725	2768500000	24	197750000	GrpE protein homolog, mitochondrial
Q18399	Q18399		-0.0496327	0.101637	1	-2.05075	-2.48898	-2.07532	-2.45281	-2.10753	-2.20361	1	1	16.5	11.847	0	9.4984	66793000	1	13359000
Q7K742;Q9XW00	Q7K742;Q9XW00	ddl-3	-0.0495157	0.303315	1	0.804416	0.940743	0.779822	0.842354	0.705165	0.828916	8	8	21.8	45.174	0	18.591	134690000	10	5612000
O01808;A0A0S4XR36	O01808;A0A0S4XR36		-0.0495129	0.168236	1	-5.29776	-5.09408	-5.00728	-5.32124	-5.13203	-5.09439	6	6	2.1	480.69	0	10.649	24974000	6	116700
Q22961	Q22961		-0.0494954	0.336818	1	-1.21635	-1.37514	-1.2203	-1.35594	-1.34553	-1.2588	1	1	1	82.79	0.0083717	1.7349	22056000	1	816880
P91341	P91341	F55F8.3	-0.0494127	0.320695	1	0.762168	0.920791	0.760987	0.7773	0.700757	0.817651	7	7	10.9	102.2	0	53.003	122930000	7	2731700	Periodic tryptophan protein 2 homolog
G5EC24	G5EC24	ptp-2	-0.0493043	0.285173	1	-1.29825	-1.31574	-1.24382	-1.46753	-1.26143	-1.27676	3	3	6.3	76.742	0	8.3568	52136000	3	1372000	Tyrosine-protein phosphatase non-receptor type
D5MCQ2;D5MCQ6;D5MCQ3;Q21900;D5MCQ5	D5MCQ2;D5MCQ6;D5MCQ3;Q21900;D5MCQ5	sup-26	-0.0492811	0.0445802	1	-3.23972	-4.12874	-3.42987	-4.01586	-3.13755	-3.79276	7	1	26.1	41.663	0	6.1977	15222000	1	1383800
M1ZJS7;Q18450	M1ZJS7;Q18450	col-113	-0.0491648	0.119466	1	-1.04612	-1.33244	-0.917031	-1.17808	-0.985543	-1.27946	1	1	2.9	35.19	0	4.7318	89701000	1	5980000
G5ECL1	G5ECL1		-0.0490929	0.236504	1	-2.71572	-2.59083	-2.75387	-2.6975	-2.86291	-2.64729	3	3	5.8	59.363	0	4.9518	310210000	3	8863200
O02621	O02621	gpx-1	-0.0490669	0.351076	1	-0.107158	-0.207231	-0.0128336	-0.16386	-0.180484	-0.130078	7	4	50.3	18.424	0	22.445	132770000	5	16596000	Glutathione peroxidase 1
Q09544	Q09544	F58F12.1	-0.048988	0.321005	1	2.21306	2.15558	2.10346	2.21578	2.04502	2.06433	3	3	31.3	16.927	0	14.161	3489200000	8	387690000	ATP synthase subunit delta, mitochondrial
Q19050	Q19050	col-186	-0.0489521	0.17742	1	-2.99275	-2.9701	-2.93623	-3.1682	-2.8181	-3.05965	1	1	3.3	34.388	0	10.369	16738000	1	1046100
Q9U1X9	Q9U1X9	rla-2	-0.0488189	0.240682	1	0.371509	0.524444	0.43356	0.498434	0.270587	0.414035	5	3	82.7	10.871	0	28.36	5887500000	10	1962500000
Q23591	Q23591		-0.0488176	0.240119	1	-2.89007	-2.8597	-2.89202	-2.79167	-3.06687	-2.9297	2	2	3.3	72.571	0	6.5074	40302000	2	1151500
G5ECI8;G5EEN1;B1V8K6	G5ECI8;G5EEN1	fars-2	-0.0488151	0.246463	1	-0.185346	-0.234982	-0.398471	-0.30913	-0.404561	-0.251554	9	9	27.9	52.723	0	73.995	301330000	14	12053000
O18235	O18235	coq-3	-0.0488049	0.298444	1	-2.47326	-2.6402	-2.51141	-2.6758	-2.55781	-2.53767	5	5	26.9	29.242	0	33.487	143500000	5	11038000	Ubiquinone biosynthesis O-methyltransferase, mitochondrial
O45948	O45948		-0.0487445	0.226503	1	-3.37305	-3.36524	-3.18891	-3.23998	-3.41523	-3.41822	3	3	21.6	16.488	0	7.846	189000000	4	21000000
Q95PY8	Q95PY8	cpsf-3	-0.0487226	0.196473	1	-2.83843	-3.05365	-2.7347	-2.8986	-2.92034	-2.954	2	2	3.3	79.365	0	10.293	34962000	2	1165400
P90925	P90925	pah-1	-0.0486854	0.11495	1	2.61788	2.98225	2.56838	2.78343	2.51489	2.72413	11	11	31.7	52.128	0	60.396	1461000000	17	52178000	Probable phenylalanine-4-hydroxylase 1
H2L034;H2L035	H2L034;H2L035	pmp-5	-0.0485824	0.380282	1	3.43826	3.31239	3.34718	3.24156	3.34484	3.36569	16	16	31.1	69.172	0	205.75	2386600000	28	85234000
Q9N4Z7;Q65XY0;Q65XX9;Q65XX8	Q9N4Z7;Q65XY0;Q65XX9;Q65XX8	mvk-1	-0.0485487	0.195393	1	2.28317	2.09928	2.35135	2.10601	2.30616	2.17598	12	12	26.4	64.118	0	109.35	1014600000	27	40585000
P27420;V6CJ24	P27420	hsp-3	-0.0485112	0.215837	1	5.3202	5.43219	5.20074	5.33385	5.15704	5.31671	28	26	47.5	73.022	0	317.65	19497000000	84	649900000	Heat shock 70 kDa protein C
Q19583;Q9U3I7;H2L2A8;D3YT38	Q19583;Q9U3I7;H2L2A8		-0.0485093	0.20559	1	0.0776377	0.177619	-0.00171947	0.18491	-0.0537767	-0.0231237	10	10	24.5	58.452	0	36.012	234080000	11	9003000	Uridine kinase
F0IWS9;A0A0K3AVU3;A0A0K3AY35	F0IWS9;A0A0K3AVU3		-0.04844	0.184878	1	-1.00063	-1.15195	-1.04728	-1.29095	-0.999364	-1.05487	3	3	14.1	25.875	0	12.34	194820000	3	19482000
Q9N2U6	Q9N2U6	Y97E10AR.7	-0.04844	0.231867	1	-0.243741	-0.00604153	-0.201413	-0.192593	-0.265595	-0.138328	4	4	50	13.188	0	10.003	56006000	5	8000900	Ragulator complex protein LAMTOR2 homolog
Q8I116	Q8I116		-0.0483363	0.153044	1	1.28099	1.12818	1.29315	0.977182	1.26419	1.31594	2	2	12.4	24.905	0	5.771	48086000	3	16029000
A0A0K3ATZ5;Q21029	A0A0K3ATZ5;Q21029	nsy-1	-0.0483119	0.31398	1	-3.00365	-3.05699	-3.1088	-3.21241	-3.03048	-3.07149	3	3	2.1	167.56	0	15.16	113850000	3	1699300
S6F5A3;Q20398	S6F5A3;Q20398	magu-4	-0.0483074	0.155984	1	-3.00461	-2.8986	-2.83851	-3.16414	-2.91278	-2.80972	2	2	2.7	121.83	0	5.8884	10347000	2	202880
Q7JLB1;G5ECZ2;G5EDI2;B5U8N2;Q7JLB0	Q7JLB1;G5ECZ2;G5EDI2;B5U8N2	ret-1	-0.0481901	0.225474	1	3.70516	3.80322	3.69366	3.83646	3.62787	3.59314	17	17	41.2	62.662	0	216.83	3658100000	27	130650000	Reticulon-like protein
Q95YD1	Q95YD1	gln-1	-0.0481666	0.222523	1	-1.87427	-1.75493	-1.73667	-1.9804	-1.74606	-1.78392	2	2	7.3	43.601	0	17.309	36042000	2	1802100
G5ECC9	G5ECC9		-0.0481602	0.227634	1	1.21517	1.36323	1.28446	1.36393	1.11836	1.2361	11	11	37.3	48.23	0	60.471	511740000	13	25587000
P50140;G8JYF5;V6CLG8	P50140;G8JYF5	hsp-60	-0.0481532	0.348265	1	5.12462	5.16797	5.04311	5.14288	4.99016	5.05819	47	47	76.8	60.1	0	323.31	46388000000	153	1405700000	Chaperonin homolog Hsp-60, mitochondrial
Q22018	Q22018	R53.2	-0.0481272	0.119023	1	-0.521766	-0.466609	-0.359031	-0.766592	-0.424697	-0.300498	4	4	29.4	24.342	0	29.123	108220000	4	6764000	Probable thymidylate kinase
O76722	O76722	nlp-47	-0.0481199	0.227199	1	-2.29152	-2.14568	-2.28395	-2.24041	-2.42269	-2.20241	2	2	32.6	10.168	0	15.149	39440000	2	9860000
Q9XVM0;Q9XVL7	Q9XVM0;Q9XVL7	letm-1	-0.0480833	0.404737	1	1.44743	1.39029	1.5321	1.35325	1.45125	1.42108	15	15	24.6	88.721	0	60.826	276320000	17	6579100
Q8T3G2	Q8T3G2	scpl-1	-0.0480099	0.178051	1	-4.61275	-4.78941	-4.57661	-4.86469	-4.62917	-4.62896	2	2	6.5	54.372	0.00045809	2.7891	23826000	2	916390
Q20374	Q20374	patr-1	-0.0480048	0.245748	1	-2.13173	-2.32351	-2.25228	-2.27345	-2.19732	-2.38077	3	3	5.3	93.671	0	16.6	98497000	4	3177300	Protein PAT1 homolog 1
Q9XUT9	Q9XUT9		-0.0479288	0.130089	1	1.31319	1.08802	1.42693	1.04589	1.33696	1.30151	8	8	23.1	54.746	0	80.026	693890000	12	38549000
Q9U1T1	Q9U1T1		-0.0479228	0.123778	1	-6.26149	-6.37262	-5.93485	-6.34253	-6.1943	-6.17589	2	2	5.2	55.436	0	3.8026	19509000	2	696760
P34542	P34542	R05D3.9/R05D3.10	-0.0479027	0.230033	1	-0.644345	-0.501971	-0.602288	-0.764257	-0.599681	-0.528375	9	9	22.6	72.63	0	58.117	135180000	11	4661500	Uncharacterized protein R05D3.9
G5EFH0	G5EFH0		-0.0478881	0.361078	1	0.139245	0.24805	0.203883	0.227676	0.149425	0.0704126	4	4	26.3	29.716	0	36.22	228010000	7	20729000
A0A1N7SYP3;A0A1N7SYN7;G5EFD1;A0A1N7SYN2;A0A1N7SYQ0	A0A1N7SYP3;A0A1N7SYN7;G5EFD1	vab-10	-0.047815	0.0615789	1	-0.538501	-1.15384	-0.690452	-1.14162	-0.473529	-0.911094	81	2	21.3	571.89	0	53.597	319450000	6	1149100
P48156;V6CM07	P48156;V6CM07	rps-8	-0.0477565	0.168431	1	4.92805	5.11748	4.87578	5.06845	4.80027	4.90932	14	14	64.4	23.75	0	293.81	24692000000	63	2743600000	40S ribosomal protein S8
Q9NEU5	Q9NEU5	Y39B6A.33	-0.0477101	0.152492	1	1.52132	1.45674	1.45083	1.54616	1.54023	1.19937	8	8	24.4	49.746	0	30.551	570120000	11	25915000	Uncharacterized protein Y39B6A.33
Q8MXR6;Q4W5P0	Q8MXR6;Q4W5P0	sqd-1	-0.0477076	0.287024	1	2.35987	2.22652	2.3688	2.18216	2.35075	2.27915	10	10	39.3	33.467	0	135.48	6302200000	24	525180000
A0A0K3ASH9;A0A0K3AYC5;A0A0K3AW37;A0A0K3AVD4;A0A0K3AT32;A0A0K3ASI0	A0A0K3ASH9;A0A0K3AYC5;A0A0K3AW37;A0A0K3AVD4;A0A0K3AT32;A0A0K3ASI0		-0.0474304	0.0725958	1	0.841659	1.16088	0.812182	1.29076	0.696084	0.685584	3	3	6.1	90.497	0	11.442	135430000	4	3564000
Q93968	Q93968		-0.0474208	0.0936655	1	-1.94182	-1.78534	-2.28545	-2.07676	-1.85993	-2.21818	2	2	5.4	34.688	0	5.519	143850000	2	9590000
O45525	O45525		-0.0473642	0.277025	1	2.03671	1.97286	1.93398	2.0548	1.85123	1.89544	5	5	38.9	10.57	0	12.53	3362000000	9	480290000
P55326	P55326	F13E6.1	-0.0473197	0.325335	1	2.33659	2.36629	2.24933	2.1768	2.3389	2.29455	8	8	47.2	21.287	0	77.945	1171500000	15	117150000	Uncharacterized protein F13E6.1
U4PMJ0;Q9NHC3	U4PMJ0;Q9NHC3	ced-2	-0.0472616	0.137312	1	-3.77845	-4.00592	-3.88914	-3.87242	-3.79177	-4.15111	1	1	15.2	11.353	0.00023883	3.2774	6159200	1	879880	Cell death abnormality protein 2
Q18674	Q18674	C47E12.7	-0.0471608	0.163546	1	1.0605	1.28541	0.947541	1.09436	0.963275	1.09434	9	9	27.2	45.87	0	17.068	259000000	10	10792000	Ribosomal RNA processing protein 1 homolog
G5ECL3	G5ECL3	prp-21	-0.047143	0.189479	1	2.01443	1.79429	1.96871	1.79504	2.01239	1.82857	10	10	16.9	73.812	0	46.528	358920000	14	11578000
I2HA92;Q19132	I2HA92;Q19132		-0.0471176	0.168128	1	-0.496789	-0.654851	-0.7203	-0.786642	-0.51164	-0.715011	2	2	2.4	107.25	0	15.381	58771000	3	1366800	Ubiquitin carboxyl-terminal hydrolase
G5EE34	G5EE34		-0.0469999	0.752407	1	-1.12193	-1.11788	-1.13509	-1.22727	-1.13452	-1.1541	3	3	15.8	25.239	0	9.2728	44109000	4	3675700
O17218;A8WIR1	O17218;A8WIR1	rps-22	-0.0468334	0.155948	1	3.59247	3.8148	3.55839	3.74188	3.46989	3.61339	9	9	70	14.733	0	63.871	14748000000	54	2106900000
G4RYA5	G4RYA5		-0.0468067	0.176696	1	1.10172	1.22389	0.908748	1.10926	0.969584	1.01509	13	13	23.2	69.31	0	40.773	629130000	15	16556000
P34466	P34466	clu-1	-0.0466356	0.347667	1	3.61864	3.70106	3.60593	3.68912	3.54525	3.55134	40	40	41.9	139.92	0	286.48	4519500000	66	63655000	Clustered mitochondria protein homolog
O02092	O02092	rpb-4	-0.0465097	0.191463	1	-1.32918	-1.14192	-1.18118	-1.11763	-1.35038	-1.32379	3	3	26.4	16.529	0	12.344	65478000	5	9354000
Q21736	Q21736		-0.0463896	0.287334	1	-0.774682	-0.906928	-0.751407	-0.858131	-0.781442	-0.932612	4	4	6.4	65.95	0	12.014	85883000	6	2683800
G5EGA7	G5EGA7	ras-2	-0.0463006	0.205853	1	-0.968785	-0.871676	-0.830647	-1.07495	-0.924947	-0.810113	2	2	12.3	24.039	0	15.116	124900000	2	9607400
Q9TYJ8	Q9TYJ8	mrpl-55	-0.0462974	0.431431	1	-0.172824	-0.247319	-0.169551	-0.229731	-0.184161	-0.314694	3	3	26.4	14.515	0	15.105	81703000	3	11672000
O02332	O02332	tag-179	-0.0461826	0.17205	1	-1.50524	-1.17636	-1.39385	-1.43269	-1.43943	-1.34189	1	1	2.4	49.098	0.0032644	2.1282	9581100	1	684360
H2KYQ2;Q17921;H2KYQ3	H2KYQ2;Q17921;H2KYQ3		-0.0461664	0.0683365	1	-0.788571	-0.349301	-0.684436	-0.272427	-0.917274	-0.771108	4	4	8	69.155	0	14.225	271690000	4	22641000
Q21854	Q21854	tag-147	-0.0460971	0.330017	1	1.13437	1.22174	1.11105	1.11144	1.028	1.18942	9	9	14.3	90.873	0	25.415	335420000	11	7986200
O02161	O02161	tim-44	-0.0460138	0.363966	1	3.29974	3.24541	3.2522	3.27013	3.26929	3.11989	14	14	34.1	49.398	0	96.073	1868400000	20	66727000	Probable mitochondrial import inner membrane translocase subunit tim-44
Q86ND3;H2L078;H2L077;A0A2C9C327;A0A2C9C3B5;A0A2C9C355;Q22579	Q86ND3;H2L078;H2L077;A0A2C9C327;A0A2C9C3B5;A0A2C9C355;Q22579		-0.0459347	0.0988883	1	-3.2404	-3.5313	-3.2483	-3.65841	-3.25829	-3.24111	2	2	8.3	44.326	0.00023702	3.1926	21094000	2	1917700
U4PF27;U4PMM1;Q95Y25;U4PC78;U4PBV0;U4PRY3	U4PF27;U4PMM1;Q95Y25;U4PC78;U4PBV0;U4PRY3		-0.0458854	0.178113	1	-2.41298	-2.14917	-2.44241	-2.32134	-2.40729	-2.41359	2	2	14.4	18.102	0	10.145	18481000	2	2640200	Glutamyl-tRNA(Gln) amidotransferase subunit A, mitochondrial
G5EDE8	G5EDE8	ile-1	-0.0458161	0.386354	1	2.49781	2.54549	2.45522	2.53156	2.38484	2.44467	11	11	32.3	54.977	0	151.54	2040700000	29	107410000
Q93934	Q93934		-0.0457411	1.03036	1	4.41213	4.44025	4.39303	4.3984	4.34447	4.36531	21	21	68.7	37.427	0	317.71	20076000000	71	1056700000
E2JL04	E2JL04	iars-2	-0.0457125	0.220256	1	-5.29749	-5.14596	-5.27074	-5.33788	-5.15234	-5.36111	2	2	2.5	109.72	0	6.0209	11439000	2	233440
Q27492	Q27492	rpc-2	-0.0454899	0.401031	1	-2.88781	-2.79878	-2.77157	-2.93007	-2.82641	-2.83815	2	2	2.3	129.08	0	5.5167	28974000	3	526790	DNA-directed RNA polymerase
A7DTF0	A7DTF0	mrg-1	-0.045455	0.165859	1	-0.215016	-0.315621	-0.010047	-0.318903	-0.144082	-0.214065	7	7	25.2	38.46	0	29.891	334390000	8	15923000
Q2XN01;Q19531	Q2XN01;Q19531		-0.045414	0.126153	1	-2.29597	-2.43523	-1.99494	-2.28711	-2.24855	-2.32672	1	1	3.8	23.118	0.0013501	2.5238	133490000	1	44497000
Q9XUF9;A0A0K3ARI2;U4PBX8	Q9XUF9;A0A0K3ARI2;U4PBX8		-0.045406	0.107499	1	-0.13314	-0.323243	-0.0276842	-0.457466	-0.0672979	-0.095521	9	9	7.6	169.74	0	56.162	335640000	10	5786900
O01869	O01869	rps-10	-0.0452808	0.121331	1	3.22543	3.40805	3.27338	3.5007	3.08874	3.18158	6	6	55.7	16.87	0	69.859	13106000000	26	2621100000
Q9U2H9	Q9U2H9	eef-1B.2	-0.0452464	0.0915913	1	4.48798	4.75029	4.50026	4.83797	4.33887	4.42594	15	15	68.1	28.172	0	258.69	23928000000	68	1407500000	Probable elongation factor 1-beta/1-delta 2
Q23205	Q23205	tag-267	-0.0451835	0.163356	1	-0.6855	-0.812505	-0.630811	-0.913383	-0.605306	-0.745677	2	2	16.8	21.95	0	16.409	81061000	2	7369200
Q9XXI3	Q9XXI3		-0.0451498	0.273794	1	-1.59991	-1.54671	-1.64038	-1.54991	-1.75498	-1.61755	4	4	12.6	30.261	0	12.911	66120000	4	5086100
Q18853	Q18853	cyc-1	-0.0451326	0.302939	1	2.91805	2.93834	2.99652	3.01504	2.83085	2.87163	12	12	56.1	30.967	0	85.926	3980700000	31	306210000
P34668	P34668	ZK686.2	-0.045132	0.296349	1	0.626681	0.535258	0.615788	0.441544	0.577205	0.623584	7	7	11.5	66.544	0	20.781	191440000	9	7362900	Putative ATP-dependent RNA helicase ZK686.2
Q9N359	Q9N359	csn-4	-0.0450738	0.217798	1	-3.91373	-3.82127	-4.09131	-4.01466	-3.98152	-3.96535	9	9	22.6	46.132	0	31.844	147370000	9	5263300	COP9 signalosome complex subunit 4
Q9TXZ9	Q9TXZ9	ykt-6	-0.044994	0.145162	1	1.17059	1.4636	1.15768	1.30414	1.11009	1.24265	5	5	28.4	23.15	0	27.907	249860000	5	16658000
Q20615	Q20615	dod-23	-0.0449588	0.0334239	1	-4.55952	-3.94631	-4.4389	-3.53344	-4.73658	-4.80959	2	2	12.5	19.124	0	5.0625	37286000	3	4660700
Q17827	Q17827	pfd-1	-0.044947	0.301901	1	2.44442	2.46181	2.43933	2.52386	2.34233	2.34452	4	4	29.1	13.897	0	33.304	765320000	7	153060000	Probable prefoldin subunit 1
A0A4V0IKF6;P90980	A0A4V0IKF6;P90980	pkc-2	-0.0449413	0.350474	1	1.27903	1.18348	1.16486	1.08459	1.20589	1.20206	3	3	4.8	82.713	0	11.189	720800000	3	19481000	Protein kinase C-like 2
Q9XVP0	Q9XVP0	rps-15	-0.0448942	0.0797177	1	3.96452	4.1871	3.81435	4.27205	3.73047	3.82877	11	11	69.5	17.243	0	95.255	33148000000	37	4143500000	40S ribosomal protein S15
Q23223	Q23223	mtr-4	-0.0448631	0.238467	1	2.29469	2.13195	2.34003	2.1497	2.28244	2.19993	18	18	22.8	116.37	0	114.64	579210000	20	9986400	mRNA transport homolog 4
P34329	P34329	C14B9.2	-0.0448618	0.246694	1	3.90299	3.90627	3.82039	3.71144	3.84377	3.93986	25	25	40.3	69.797	0	120.83	2445600000	36	71931000	Probable protein disulfide-isomerase A4
O76634	O76634		-0.0448497	0.0415584	1	-4.15452	-3.38611	-4.2557	-3.64852	-4.45429	-3.82807	2	2	3.8	58.413	0	4.2551	29096000	2	1077600
Q09409	Q09409	cid-1	-0.0448071	0.172396	1	0.696177	0.850718	0.611051	0.812408	0.604072	0.607045	6	6	4.8	162.64	0	23.155	189140000	8	2781400
Q20263	Q20263	F41C3.4	-0.044473	0.146871	1	-3.73812	-3.4022	-3.55935	-3.69154	-3.64104	-3.50052	1	1	10.6	15.634	0.00024155	3.4259	8100400	1	2700100	Probable Golgi transport protein 1
Q9XW18	Q9XW18		-0.0444727	0.515354	1	-0.893289	-0.809384	-0.844266	-0.842247	-0.942637	-0.895473	2	2	22.9	10.824	0	7.2978	84320000	3	16864000
M1ZJY1;Q03563	M1ZJY1;Q03563	spk-1	-0.044294	0.376211	1	-1.30349	-1.32202	-1.26074	-1.27739	-1.31241	-1.42934	4	4	6.8	70.056	0	14.705	120080000	5	4803400	Serine/threonine-protein kinase spk-1
Q18484	Q18484	C35D10.10	-0.0442766	0.373596	1	-3.65569	-3.74788	-3.74053	-3.77221	-3.82051	-3.68421	1	1	3.4	30.9	0.0061597	1.8723	24252000	1	2021000	Thioredoxin-related transmembrane protein 2 homolog
O01541	O01541	aars-2	-0.0442019	0.171212	1	3.90812	4.0611	3.99052	4.10942	3.81638	3.90133	29	29	38.5	106.78	0	253.6	2902100000	49	52766000	Alanine--tRNA ligase, cytoplasmic
A5Z2T6	A5Z2T6		-0.0441599	0.0679384	1	-3.82003	-3.45514	-3.47593	-3.2434	-3.86047	-3.7797	2	2	2.3	96.031	0.0024315	2.3065	8486900	2	180570
G5EBI0	G5EBI0	4D656	-0.0441103	0.482452	1	2.21762	2.08252	2.16681	2.11035	2.10316	2.12111	5	5	27.2	24	0	42.425	901840000	11	81986000
Q18773	Q18773		-0.0441014	0.0513566	1	-3.33313	-2.7754	-3.3868	-2.77419	-3.49652	-3.35693	1	1	3.4	27.169	0.00023674	3.1843	43659000	2	3969000
E1B6T5;A8WHS3	E1B6T5;A8WHS3		-0.0439723	0.0599642	1	0.153367	0.626166	0.0591421	0.591995	-0.0211649	0.135928	3	3	13.1	24.938	0	9.3111	181950000	6	20216000
Q20752	Q20752	stc-1	-0.0438019	0.22053	1	-0.0691442	0.0419054	-0.17629	-0.0319805	-0.187848	-0.115106	3	3	9.3	48.927	0	10.131	137140000	5	8066800
Q18989	Q18989		-0.0437841	0.365431	1	-1.87265	-1.80244	-1.73299	-1.80889	-1.90502	-1.82552	2	2	3.2	62.24	0	3.8194	77827000	2	2993300
Q9XVS9	Q9XVS9	dhs-22	-0.0437587	0.272417	1	0.0593252	-0.101596	-0.0376196	-0.156689	-0.0441961	-0.0102816	8	8	40.8	37.247	0	44.599	344600000	11	20270000
O02208	O02208		-0.0437237	0.170918	1	-3.04165	-3.09585	-3.17865	-3.1302	-3.00679	-3.31034	1	1	4.8	23.167	0.0013453	2.4743	49340000	2	5482200
Q20877	Q20877		-0.0436894	0.146398	1	2.32395	2.18512	2.45563	2.12045	2.36329	2.34988	5	5	13.6	49.221	0	39.019	497480000	7	20728000
B3GWB9;L8E6W6;L8E917;O01258	B3GWB9;L8E6W6;L8E917;O01258	vps-26	-0.043671	0.125691	1	-1.01849	-1.19954	-1.041	-1.07566	-0.965852	-1.34854	2	2	10.4	40.894	0	18.213	157150000	2	6547800	Vacuolar protein sorting-associated protein 26
Q9NAB3	Q9NAB3	gst-27	-0.0436004	0.204695	1	2.2216	2.41859	2.2628	2.33903	2.14942	2.28373	11	8	56.5	23.218	0	38.074	959740000	11	68553000
C0HKD6	C0HKD6		-0.0435216	0.078873	1	-7.04563	-7.06411	-6.88967	-7.21622	-6.67067	-7.24309	1	1	6.1	40.474	0.0017861	2.431	1981400	1	141530
Q17750	Q17750	ufl-1	-0.0434287	0.830093	1	1.09578	1.16078	1.09109	1.06753	1.05975	1.09009	8	8	13.7	81	0	23.881	198300000	10	4406800	E3 UFM1-protein ligase 1 homolog
O17003	O17003	natc-1	-0.0434186	0.326276	1	-1.31224	-1.42932	-1.3874	-1.4515	-1.3353	-1.47242	3	3	4.5	91.473	0	11.212	146370000	4	3570100
Q9U238	Q9U238	trap-4	-0.0434116	0.134283	1	2.51783	2.71319	2.52425	2.71461	2.36666	2.54377	8	8	67.3	17.416	0	167.21	5676500000	20	630720000
Q17661	Q17661		-0.0433633	0.0560657	1	-2.60377	-3.02184	-2.49851	-3.17537	-2.48893	-2.58992	2	2	5.2	56.558	0	8.9686	14654000	2	861990
P48150	P48150	rps-14	-0.043341	0.264514	1	3.77508	3.87569	3.78652	3.87639	3.68123	3.74965	9	9	48.7	16.249	0	184.66	25161000000	37	4193600000	40S ribosomal protein S14
G5EFK4	G5EFK4	arf-3	-0.043327	0.308782	1	2.37896	2.50344	2.39712	2.41803	2.29947	2.43204	9	6	74.4	20.589	0	49.517	1694700000	10	169470000
A0A2K5ATU0;Q18217	A0A2K5ATU0;Q18217	ula-1	-0.0432574	0.165621	1	-1.46566	-1.41058	-1.45796	-1.36609	-1.67938	-1.4185	3	3	7.4	61.057	0	30.085	80478000	4	2438700	NEDD8-activating enzyme E1 regulatory subunit
Q9BKU4	Q9BKU4	phb-1	-0.0431852	0.248425	1	2.74087	2.87958	2.73442	2.83043	2.65758	2.7373	15	15	74.5	29.988	0	143.73	5389500000	31	336840000	Mitochondrial prohibitin complex protein 1
O17005	O17005	mrpl-4	-0.0431172	0.310147	1	-0.784459	-0.68772	-0.706822	-0.691479	-0.858161	-0.758714	6	6	23.7	34.302	0	22.413	182490000	8	11406000
D7SFQ6;D7SFQ5;G5EDJ6;A0A486WXP9	D7SFQ6;D7SFQ5;G5EDJ6;A0A486WXP9	dnj-25	-0.0430533	0.226027	1	-2.35991	-2.39238	-2.53006	-2.51938	-2.36425	-2.52788	1	1	2.9	48.456	0	5.0158	77005000	2	3500200
Q9N4K0	Q9N4K0	F54A3.5	-0.0430371	0.138381	1	1.55075	1.58032	1.30955	1.58307	1.40452	1.32392	8	8	70.5	11.132	0	41.047	2944900000	14	368110000	MICOS complex subunit Mic10
Q7Z1P7;Q21850	Q7Z1P7;Q21850		-0.0428985	0.0994646	1	0.0191107	-0.161292	0.0859289	-0.333063	0.0883989	0.0597162	12	12	9.1	206.65	0	59.864	403290000	13	5844700
Q19147	Q19147		-0.0428896	0.0566233	1	1.16283	0.7804	1.20489	0.600544	1.37423	1.04468	4	4	34.8	14.705	0	14.455	177290000	4	22162000
Q18120	Q18120	twk-18	-0.0428279	0.0697116	1	-0.208116	-0.584769	-0.140269	-0.613806	-0.0494585	-0.398374	7	7	18.9	52.745	0	25.323	261410000	7	15377000	TWiK family of potassium channels protein 18
Q19339	Q19339	acs-14	-0.0428184	0.642283	1	2.32699	2.42162	2.382	2.30933	2.34655	2.34628	11	11	20	60.305	0	32.677	880440000	17	36685000
Q22660	Q22660		-0.0426855	0.616841	1	-3.70174	-3.69877	-3.60963	-3.71283	-3.70007	-3.7253	1	1	8.6	21.547	0	6.1365	10732000	1	1533100	Major sperm protein
P54871	P54871	F25B4.6	-0.0425857	0.398052	1	-1.33744	-1.26918	-1.28439	-1.32059	-1.41681	-1.28136	3	3	11.9	51.415	0	19.192	60641000	3	2756400	Hydroxymethylglutaryl-CoA synthase
Q21355	Q21355	gst-4	-0.0425221	0.0881467	1	0.426892	0.90651	0.373809	0.547426	0.474555	0.557664	9	9	47.8	23.891	0	32.753	674040000	10	48146000	Glutathione S-transferase 4
Q93535	Q93535		-0.0424299	0.231067	1	1.66805	1.6911	1.78391	1.54706	1.74449	1.72422	9	9	33.7	50.806	0	60.905	458240000	12	32732000
G5EFE3	G5EFE3		-0.0423549	0.0515766	1	-0.808381	-1.35068	-0.783586	-1.20471	-0.598191	-1.26681	3	3	27.6	138.49	0	67.163	1595300000	7	22790000
G5EDB7;Q8I4E0;Q8I4D9	G5EDB7;Q8I4E0;Q8I4D9	unc-25	-0.042325	0.0843124	1	-0.285344	-0.627721	-0.337911	-0.735821	-0.261842	-0.380288	7	7	13.4	57.792	0	33.678	242770000	8	9710700
Q93565	Q93565	tli-1	-0.0422338	0.093382	1	-3.08622	-3.41221	-2.94558	-3.34948	-3.0675	-3.15373	4	4	23.5	27.106	0	13.072	79169000	4	8796500
Q93874	Q93874	rab-14	-0.0422322	0.186927	1	-3.41758	-3.63026	-3.45677	-3.63476	-3.44059	-3.55596	2	2	13.8	23.388	0	16.603	74281000	2	4952000
P90921	P90921	asg-1	-0.0421495	0.0606831	1	-0.254523	-0.0235376	-0.462403	0.117535	-0.536275	-0.448173	4	3	31.3	14.919	0	9.368	845450000	11	120780000	Probable ATP synthase subunit g 1, mitochondrial
Q95Q34	Q95Q34	riok-2	-0.0420783	0.17758	1	0.372123	0.593698	0.462262	0.494911	0.308145	0.498792	6	6	13.4	60.485	0	29.407	115660000	6	4448500
P90829	P90829	F10C2.4	-0.0420774	0.140018	1	-1.3972	-1.71619	-1.49053	-1.47346	-1.58129	-1.6754	5	5	5.7	120.83	0	10.697	58841000	5	933980	DNA polymerase delta catalytic subunit
Q93615	Q93615	F27D4.1	-0.0419722	0.451162	1	4.06796	4.08594	4.08842	4.11694	3.98925	4.01021	17	17	59.9	34.454	0	225.74	11923000000	44	541950000	Probable electron transfer flavoprotein subunit alpha, mitochondrial
Q20758	Q20758	arl-1	-0.0419563	0.245625	1	-0.160041	-0.193286	-0.0331011	-0.263613	-0.132552	-0.116132	3	3	30.6	20.104	0	19.557	83041000	4	9226700	ADP-ribosylation factor-like protein 1
Q9N4I4	Q9N4I4	rpl-10a	-0.0419531	0.127048	1	5.59814	5.77133	5.55587	5.7942	5.45178	5.5535	11	11	48.6	24.137	0	225.23	30644000000	60	5107300000	60S ribosomal protein L10a
Q17819;G3MU09	Q17819	C08B6.8	-0.0418971	0.278096	1	1.05264	0.898196	1.0383	1.02291	0.905768	0.934768	7	7	37.8	22.396	0	20.213	604670000	8	60467000	Probable oligoribonuclease
Q19753	Q19753	F23B12.7	-0.0418666	0.153755	1	0.837255	0.630866	0.796008	0.705297	0.854798	0.578433	12	12	14	108.42	0	58.966	402020000	14	7882800	Uncharacterized protein F23B12.7
P61866	P61866	rpl-12	-0.0418469	0.0715739	1	2.46628	2.76324	2.08052	2.46466	2.28944	2.43039	7	7	61.2	17.831	0	134.71	14707000000	34	2451200000	60S ribosomal protein L12
P34631	P34631	ubxn-4	-0.0418396	0.0754534	1	-1.25734	-1.14754	-1.68645	-1.22658	-1.58897	-1.40131	1	1	3.6	51.631	0	10.887	79495000	3	5678200	UBX domain-containing protein 4
P47207	P47207	cct-2	-0.0418145	0.138429	1	4.24138	4.3843	4.20623	4.42704	4.1082	4.17123	29	29	67.1	56.974	0	273.83	6373200000	59	212440000	T-complex protein 1 subunit beta
Q7JPE4	Q7JPE4	tat-4	-0.0417929	0.214755	1	0.899356	1.08925	0.898444	0.926352	0.846614	0.988709	2	2	10.5	26.829	0	5.9111	201510000	3	18319000
G4SP89	G4SP89		-0.0417	0.340607	1	-1.05656	-1.12685	-1.04665	-1.05888	-1.20403	-1.09225	2	2	18.5	13.755	0	4.613	58200000	4	9700100
Q23092	Q23092	lbp-4	-0.0416905	0.136017	1	1.26182	1.56315	1.34218	1.45766	1.22216	1.36226	6	5	43.4	17.184	0	17.112	218810000	5	24313000	Fatty acid-binding protein homolog 4
Q9GUM7	Q9GUM7	cpx-1	-0.0416307	0.116178	1	-1.76019	-1.68894	-1.60513	-1.97098	-1.60019	-1.60798	2	2	16.8	15.943	0	7.6152	48845000	2	6977800	Putative complexin-1
Q21899	Q21899		-0.0416123	0.040011	1	-6.01388	-6.22602	-5.74999	-6.67519	-5.60184	-5.83769	1	1	4.8	44.761	0.0032895	2.2119	9137000	1	435100
Q9N485	Q9N485		-0.0415869	0.180457	1	-0.303536	-0.582221	-0.345391	-0.473564	-0.429912	-0.452434	1	1	4.7	27.025	0.0075949	1.8053	1523400000	1	117190000
P54688	P54688	bcat-1	-0.0413701	0.0515575	1	3.61972	4.0636	3.55795	4.11015	3.33151	3.6755	12	12	39	47.341	0	69.333	2378600000	25	108120000	Branched-chain-amino-acid aminotransferase, cytosolic
Q22792	Q22792		-0.0413148	0.214855	1	1.12337	1.33256	1.25837	1.26132	1.11577	1.21327	10	10	24.4	58.617	0	36.176	347250000	12	12861000
O45499	O45499	rps-26	-0.0412868	0.0967924	1	2.38848	2.57602	2.34232	2.65588	2.20609	2.32098	6	6	47.9	13.249	0	34.91	24182000000	25	4836400000	40S ribosomal protein S26
Q9N3T5	Q9N3T5	spg-7	-0.0412385	0.439991	1	3.17522	3.17765	3.169	3.20194	3.13329	3.06293	21	21	34.1	87.468	0	154.81	2027700000	34	50692000
O61397;A0A0K3ASG4;A0A0K3AW23	O61397;A0A0K3ASG4;A0A0K3AW23	gly-7	-0.0412261	0.146345	1	-2.68384	-2.54671	-2.56956	-2.78992	-2.6715	-2.46237	4	4	8.2	68.108	0	14.586	145030000	4	4394800	Probable N-acetylgalactosaminyltransferase 7
P91917;E2JL06	P91917	ola-1	-0.0412213	0.188887	1	4.27437	4.37952	4.28657	4.42485	4.18445	4.20749	29	29	76.5	44.35	0	257.78	9209200000	58	354200000	Obg-like ATPase 1
O62431;D3YT95;D3YT96	O62431;D3YT95;D3YT96	ers-1;qars-1	-0.0411882	0.252062	1	3.14776	3.21659	3.14369	3.23572	3.02695	3.12181	27	27	38.8	88.261	0	119.51	2416700000	37	52537000	Probable glutamine--tRNA ligase
Q9TXP0	Q9TXP0	rps-27	-0.0409009	0.137912	1	3.4652	3.71443	3.47383	3.62442	3.37416	3.53217	4	4	42.2	9.347	0	34.569	7590200000	17	1897500000	40S ribosomal protein S27
Q18257	Q18257		-0.0408767	0.166873	1	-0.947301	-0.896501	-0.777041	-0.763138	-0.962352	-1.01798	2	2	11	31.619	0	10.855	46579000	2	4234500
P91277	P91277		-0.0408354	0.157366	1	1.1061	1.02821	0.993749	1.07964	1.10615	0.819766	9	9	26.2	42.211	0	66.666	746870000	23	43934000
Q19731	Q19731	ekl-1	-0.0407082	0.20919	1	-4.05981	-4.20482	-4.28054	-4.17184	-4.29811	-4.19734	3	3	6.6	70.13	0	12.023	80298000	3	2361700
Q95Y83	Q95Y83	mrpl-19	-0.0406917	0.316624	1	1.20817	1.36019	1.26423	1.25762	1.18099	1.27191	7	7	24.3	33.675	0	22.652	279480000	7	25407000	Probable 39S ribosomal protein L19, mitochondrial
Q9N439;U4PB79	Q9N439;U4PB79		-0.0406707	0.0633519	1	-4.60398	-4.95381	-4.96307	-5.10455	-4.50451	-5.03382	1	1	6.2	24.118	0.009377	1.6847	2610200	1	237290
Q17967	Q17967	pdi-1	-0.040602	0.142222	1	4.99609	5.19839	4.95721	5.1211	4.86742	5.04137	28	28	61.4	53.435	0	323.31	15013000000	70	556040000	Protein disulfide-isomerase 1
I2HAJ2;Q9XWS4	I2HAJ2;Q9XWS4	rpl-30	-0.0405442	0.100641	1	3.04664	3.31456	3.07868	3.32671	2.92608	3.06546	7	7	79.8	10.188	0	109.65	13105000000	58	2621100000
Q9U3C8	Q9U3C8	dcn-1	-0.0405099	0.104057	1	-0.581754	-0.339683	-0.622161	-0.37546	-0.751704	-0.537963	3	3	11.2	34.133	0	5.179	34308000	3	2018100	Defective in cullin neddylation protein 1
G5EBH7;H2L0I1	G5EBH7	calu-1	-0.0404584	0.124509	1	3.32718	3.56594	3.28653	3.48052	3.20302	3.37474	15	15	63.4	36.077	0	245.68	6808800000	41	400510000
Q9XTV4	Q9XTV4	mbf-1	-0.0404183	0.0778713	1	2.65778	2.32057	2.6281	2.61733	2.66672	2.20114	7	7	57.7	17.061	0	75.157	1568400000	11	156840000
B1Q250;H2KYQ0	B1Q250;H2KYQ0	ugt-26	-0.0403789	0.213296	1	0.456344	0.539626	0.495183	0.330938	0.468459	0.570619	3	3	5.5	59.801	0	8.4507	151570000	6	5829700
Q20772	Q20772	F54D5.7	-0.0403566	0.308859	1	1.66066	1.78029	1.70386	1.74994	1.61258	1.66121	9	9	43.8	44.964	0	74.153	597960000	15	39864000	Probable glutaryl-CoA dehydrogenase, mitochondrial
A0A0K3AUZ7;O01583;A0A0K3AS73;A0A0K3AVQ9	A0A0K3AUZ7;O01583;A0A0K3AS73;A0A0K3AVQ9	mrck-1	-0.0403388	0.118673	1	-2.16363	-2.33978	-2.10728	-2.44812	-2.14237	-2.14122	4	4	4.1	180.5	0	25.581	77515000	4	1006700	Serine/threonine-protein kinase mrck-1
Q21986	Q21986	R13F6.10	-0.040335	0.254746	1	2.0839	2.215	2.16401	2.21038	2.04277	2.08875	14	14	20.6	109.22	0	93.448	673500000	20	12708000	N-terminal acetyltransferase B complex subunit NAA25 homolog
Q09307	Q09307	F19C6.2	-0.0401621	0.141343	1	-2.62669	-2.88947	-2.75231	-2.86424	-2.65053	-2.87419	1	1	2.4	55.813	0	15.625	41960000	1	1271500	Uncharacterized protein F19C6.2
G5EEE5	G5EEE5	elo-1	-0.0401341	0.258895	1	0.145066	0.171592	0.0639391	-0.00497818	0.0881815	0.176991	4	4	10.8	33.561	0	12.703	1488600000	5	124050000	Elongation of very long chain fatty acids protein
Q18034	Q18034	nfx-1	-0.0401001	0.143477	1	-2.95298	-3.13253	-3.115	-2.94782	-3.24539	-3.12761	2	2	2.2	125.15	0	14.576	29495000	2	460850	Transcriptional repressor NF-X1 homolog
P41879	P41879	F37A4.1	-0.0400496	0.228247	1	-2.0496	-1.99602	-2.00964	-2.18861	-1.96728	-2.01952	6	6	12.2	54.75	0	15.008	151690000	6	6895000	Uncharacterized protein F37A4.1
A0A5K1I8A6;A0A5K1I804;A0A5K1IAV7;A0A5K1IC26;O61967	A0A5K1I8A6;A0A5K1I804;A0A5K1IAV7;A0A5K1IC26;O61967	let-413	-0.0398493	0.391356	1	-0.60292	-0.634307	-0.688403	-0.744759	-0.624005	-0.676414	7	7	13.9	74.238	0	17.53	124930000	8	3376500	Protein lap1
G5ECN5	G5ECN5	strd-1	-0.039828	0.0622507	1	-5.6738	-6.03985	-5.73372	-6.17705	-5.87402	-5.51578	3	3	9.5	44.274	0	6.4784	28500000	3	1500000
Q965T4	Q965T4	taco-1	-0.0398016	0.50441	1	1.25164	1.21958	1.32341	1.24939	1.23035	1.19549	6	6	22.1	32.532	0	33.735	403540000	9	23738000
Q9U300	Q9U300		-0.0397304	0.102754	1	-4.79077	-4.85073	-4.64268	-5.04227	-4.62631	-4.73479	2	2	5.6	94.941	0.00023463	3.062	9762700	2	271190
P34447	P34447	F54F2.2/F54F2.3/F54F2.4	-0.039725	0.418411	1	-2.90487	-3.00065	-2.91579	-2.93035	-2.98784	-3.0223	1	1	1	92.189	0.0002348	3.074	7580000	1	270710	Uncharacterized protein F54F2.2, isoform a
G5EG29;G5EEB3;G5EGT0;G5ECD7	G5EG29;G5EEB3;G5EGT0;G5ECD7	mel-11	-0.0396563	0.374596	1	-4.05849	-4.19106	-4.08242	-4.11534	-4.16818	-4.16742	4	4	4.9	105.52	0	14.781	42904000	6	893840
Q8MXJ1;L8E6J9	Q8MXJ1;L8E6J9		-0.0395549	0.283226	1	0.574939	0.72498	0.569112	0.616724	0.596244	0.537398	25	2	40.5	98.283	0	22.1	76722000	2	2324900
Q86MD1;G5EF61	Q86MD1;G5EF61	ndg-4	-0.0394456	0.234798	1	0.401547	0.373353	0.372771	0.473722	0.274421	0.281192	2	2	2.3	77.547	0.000456	2.7214	485530000	2	23120000
Q6BET1;Q19440	Q6BET1;Q19440		-0.03941	0.0636558	1	-5.50227	-5.34198	-5.99001	-5.5107	-5.82293	-5.61885	3	3	8.5	54.234	0	6.4197	45811000	3	1991800	Hexokinase
Q21559	Q21559	aly-3	-0.0393521	0.0957772	1	2.76679	2.43818	2.7818	2.56947	2.80748	2.49176	9	9	42.9	25.695	0	109.1	1550300000	17	140930000
Q3V5J3;H2L0S5	Q3V5J3;H2L0S5		-0.0392062	0.0580617	1	-1.84669	-2.19814	-1.81056	-2.35488	-1.6728	-1.94534	4	4	5.9	93.787	0	21.949	91892000	4	1914400
O44625	O44625	pqn-51	-0.0390844	0.0426885	1	-5.11726	-5.66716	-5.04174	-5.65643	-4.84688	-5.4401	1	1	4.2	39.099	0.0002381	3.2383	12334000	1	881030
Q09248	Q09248	dnc-2	-0.0389369	0.855967	1	1.03406	1.00633	0.963185	0.957865	0.957324	0.971576	13	13	52.9	37.154	0	68.792	759980000	21	42221000	Probable dynactin subunit 2
Q9NA76	Q9NA76	parn-2	-0.0388632	0.158855	1	-3.74743	-3.74363	-3.90943	-3.69247	-3.89864	-3.92597	2	2	3.1	55.861	0	4.2063	20195000	2	721260
Q9NAH6	Q9NAH6	rsks-1	-0.0387691	0.257352	1	0.00934124	0.0412283	0.0178957	0.0210838	0.0628595	-0.131785	6	6	14.4	60.424	0	24.443	208130000	8	9911100	Ribosomal protein S6 kinase
Q23571	Q23571	ZK669.4	-0.038764	0.223361	1	3.10376	3.17731	3.09722	3.20253	2.98677	3.07269	15	15	41.7	49.691	0	125.37	1897000000	23	75879000	Lipoamide acyltransferase component of branched-chain alpha-keto acid dehydrogenase complex, mitochondrial
P18947	P18947	vit-4	-0.0386922	0.0151842	1	2.01345	3.07644	1.7904	3.73389	1.35721	1.67312	89	6	59.7	186.31	0	53.509	1221900000	16	13576000	Vitellogenin-4
Q22670	Q22670	rbg-2	-0.0384547	0.239489	1	-2.3811	-2.3303	-2.37687	-2.41984	-2.49655	-2.28724	1	1	1.1	149.91	0	7.0886	8756300	1	109450	Rab3 GTPase-activating protein regulatory subunit
P34669	P34669	ZK686.3	-0.0382872	0.671702	1	0.831611	0.820788	0.796567	0.813694	0.733151	0.787259	6	6	15.3	38.828	0	22.247	1549800000	11	119220000	Probable dolichyl-diphosphooligosaccharide--protein glycosyltransferase subunit 3
O01555	O01555		-0.0381492	0.116136	1	-4.14652	-3.80389	-4.07737	-4.16212	-3.98097	-3.99914	1	1	5	40.795	0.002432	2.3092	11076000	1	503460	Protein-tyrosine-phosphatase
O01485	O01485	soap-1	-0.0381289	0.090908	1	-2.97765	-2.80141	-3.08667	-3.18964	-3.02693	-2.76355	2	2	1.2	227.94	0	8.165	14396000	2	129690
Q20822	Q20822	F55C5.8	-0.0381161	0.108942	1	2.51134	2.68858	2.51278	2.7458	2.36655	2.48601	11	11	20.1	70.574	0	59.105	916080000	14	23489000	Probable signal recognition particle subunit SRP68
P53703	P53703	cchl-1	-0.0381047	0.25272	1	2.72323	2.79745	2.83847	2.84321	2.67699	2.72464	11	11	58.6	31.263	0	200.79	1416800000	26	83338000	Probable cytochrome c-type heme lyase
P90790	P90790		-0.0380805	0.260171	1	0.250697	0.155717	0.221486	0.0692539	0.216319	0.228086	3	3	8.5	56.589	0	22.857	71211000	3	2157900
Q20875;G8JY03	Q20875;G8JY03	F56D2.6;ddx-15	-0.0380386	0.724131	1	0.117923	0.0596666	0.0668669	0.0170708	0.0423784	0.0708914	10	10	17.5	84.388	0	30.298	287120000	10	7178000	Putative pre-mRNA-splicing factor ATP-dependent RNA helicase F56D2.6
Q9NAA5	Q9NAA5	Y53F4B.13	-0.038029	0.0946848	1	-2.36065	-2.58553	-2.11782	-2.48361	-2.31777	-2.37671	6	6	8.8	105.26	0	29.215	110620000	7	2127200	Cap-specific mRNA (nucleoside-2-O-)-methyltransferase 1
G5EGS5	G5EGS5	gbf-1	-0.0379972	0.338308	1	0.494308	0.620345	0.541297	0.547426	0.457709	0.536822	10	10	6.6	219.53	0	56.435	232200000	12	2470200
Q18164	Q18164	dpyd-1	-0.0379941	0.157674	1	4.24001	4.46622	4.19445	4.31382	4.20066	4.27222	39	39	45.3	115.3	0	288.63	5082600000	62	94122000	Dihydropyrimidine dehydrogenase [NADP(+)]
H2KYM1;H2KYM0;Q95QR7	H2KYM1;H2KYM0;Q95QR7		-0.0379922	0.265797	1	0.166703	0.338378	0.196275	0.161345	0.234685	0.19135	3	3	25.2	15.084	0	13.84	297140000	3	33016000
Q22390	Q22390		-0.0379887	0.0591913	1	-5.53613	-5.7684	-5.68551	-6.12453	-5.48429	-5.49519	1	1	8.5	21.942	0.0045445	2.0668	4719700	1	363060
P50305;Q27522	P50305;Q27522	sams-3;sams-5	-0.037961	0.955531	1	3.38405	3.37743	3.41193	3.37027	3.36661	3.32265	18	13	63.4	44.034	0	197.31	2780600000	20	139030000	Probable S-adenosylmethionine synthase 3;Probable S-adenosylmethionine synthase 5
Q95QS3	Q95QS3	mrps-26	-0.0379197	0.351227	1	1.1983	1.25117	1.3009	1.27729	1.16469	1.19464	5	5	27.5	29.12	0	62.866	377590000	6	22211000
P29691	P29691	eef-2	-0.0377614	0.09638	1	6.96431	7.17232	6.86361	7.15382	6.78491	6.94823	54	54	63.4	94.795	0	323.31	114760000000	282	2608100000	Elongation factor 2
Q23248	Q23248	grl-21	-0.0377433	0.03842	1	-2.3096	-2.90224	-2.28043	-3.03817	-2.13979	-2.42754	2	2	9.3	18.121	0.00023987	3.3322	41199000	2	8239700
O01806	O01806		-0.0376031	0.335923	1	3.40645	3.32023	3.44545	3.40515	3.34342	3.31075	16	16	52.3	43.631	0	208.66	4545200000	42	227260000
Q9U2A9	Q9U2A9	Y48B6A.1	-0.0375948	0.182691	1	2.92181	2.69098	2.88746	2.75439	2.85705	2.77602	12	12	20.2	77.381	0	59.296	1015300000	15	26719000	Ribosome biogenesis protein BOP1 homolog
Q9N4H6	Q9N4H6	gst-43	-0.0375226	0.0780901	1	-3.81117	-3.9769	-3.68086	-4.12202	-3.61726	-3.84222	3	3	18.7	24.597	0	15.202	37232000	3	3723200
P91821;Q8I4F7	P91821;Q8I4F7	set-18	-0.0374505	0.118677	1	-2.5718	-2.7648	-2.55671	-2.85205	-2.5465	-2.60711	7	7	20.8	56.803	0	26.284	156650000	7	5594800
Q20748	Q20748	atad-3	-0.0374149	0.177551	1	3.44296	3.56541	3.36354	3.52861	3.36655	3.3645	25	25	50.6	67.146	0	161.4	3477900000	40	102290000	ATPase family AAA domain-containing protein 3
V6CK98;V6CJ50;Q22875	V6CK98;V6CJ50;Q22875	soc-2	-0.0373926	0.178122	1	-1.79543	-1.88643	-1.87055	-2.03376	-1.7867	-1.84413	5	5	12.8	61.676	0	15.72	61218000	6	2550800	Leucine-rich repeat protein soc-2
G5EG28;G5EFF9	G5EG28;G5EFF9		-0.0372543	0.120915	1	-3.18316	-3.39804	-3.45579	-3.50556	-3.24418	-3.39901	3	3	8.2	54.509	0	9.1479	13859000	3	659930
B2D6K9	B2D6K9	saps-1	-0.0372121	0.215834	1	-0.680505	-0.596059	-0.688886	-0.647526	-0.811397	-0.618163	8	8	13.6	87.401	0	42.624	126380000	9	2872400
Q20528	Q20528	clec-79	-0.0372105	0.285699	1	-1.33123	-1.22497	-1.34594	-1.34396	-1.39736	-1.27245	2	2	4.2	65.869	0	5.7307	36228000	2	1097800
Q965Q6	Q965Q6		-0.0371335	0.0623789	1	-4.81083	-4.56644	-4.4979	-4.72332	-4.31794	-4.94531	1	1	2.1	62.129	0.00023073	2.8752	13179000	1	488130
O44408	O44408	kgb-1	-0.0371313	0.185688	1	1.88727	1.84718	1.96598	1.72932	1.90933	1.95038	10	10	33.1	45.156	0	75.995	341670000	15	13667000	Mitogen-activated protein kinase
Q9XUD6;G5EC22	Q9XUD6;G5EC22		-0.037124	0.0423545	1	-2.13711	-1.57834	-2.16787	-1.84554	-2.44878	-1.70037	1	1	5	37.379	0	26.315	118590000	2	8471100
Q19202	Q19202	apy-1	-0.0371211	0.162594	1	2.89705	3.00457	2.80444	2.97192	2.75237	2.87041	15	15	64.2	40.31	0	169.39	3071800000	29	161670000
Q86MI3;Q9TZC8;Q95X21	Q86MI3;Q9TZC8;Q95X21		-0.0370887	0.174044	1	2.61259	2.74248	2.61949	2.73958	2.50115	2.62255	14	14	31.2	60.7	0	108.02	1536900000	23	49578000
Q19555	Q19555	scc-3	-0.0370394	0.934618	1	-1.36746	-1.41849	-1.37448	-1.40667	-1.43903	-1.42585	4	4	5.2	124.77	0	9.3584	181620000	4	2929400	Cohesin subunit scc-3
Q19813	Q19813	col-140	-0.0370111	0.0313373	1	0.245233	1.11732	0.297013	1.07368	0.184432	0.290418	7	7	31.5	28.74	0	52.531	622810000	14	41520000
O62103	O62103	prx-11	-0.0369727	0.20765	1	-2.36884	-2.35232	-2.41992	-2.31935	-2.54245	-2.39019	1	1	4.2	23.911	0.0075917	1.8016	20545000	1	2054500
Q9NAI5;Q9U2J5	Q9NAI5		-0.0368522	0.232669	1	3.58023	3.57732	3.50681	3.40387	3.56446	3.58546	17	17	66.5	35.214	0	162.97	4343600000	37	217180000
G5EEN4	G5EEN4	gck-3	-0.0368484	0.352088	1	0.279737	0.26043	0.25468	0.143047	0.279342	0.261912	6	6	15.8	64.051	0	70.468	224470000	6	16034000	Germinal center kinase 3
O01889	O01889		-0.0367832	0.0920434	1	-1.95465	-2.13569	-1.90341	-2.22825	-2.07176	-1.80409	1	1	4.2	39.369	0	8.4831	32982000	2	2061400
Q9N593	Q9N593	mat-1	-0.0366901	0.0899403	1	-4.79156	-4.90299	-4.84895	-4.68042	-5.15653	-4.81662	1	1	1.5	88.51	0	8.1987	8040300	1	167510
G5EFS2	G5EFS2	msi-1	-0.0364695	0.327506	1	0.282298	0.407441	0.369189	0.302422	0.278483	0.368615	5	5	19.1	35.502	0	22.573	178610000	8	12758000
P45971	P45971	T09A5.11	-0.0364033	0.223608	1	2.83176	2.94277	2.82831	2.9087	2.7343	2.85063	16	16	38.9	48.759	0	119.56	3118800000	23	135600000	Probable dolichyl-diphosphooligosaccharide--protein glycosyltransferase 48 kDa subunit
P90978	P90978	uaf-1	-0.0364014	0.140702	1	2.65495	2.45336	2.71225	2.4801	2.66964	2.56161	12	12	36.1	55.43	0	63.837	1122700000	17	44908000	Splicing factor U2AF 65 kDa subunit
A0A2K5ATS4;Q10954;A0A2K5ATS7;A0A2K5ATT0	A0A2K5ATS4;Q10954;A0A2K5ATS7;A0A2K5ATT0		-0.0363811	0.580157	1	0.78333	0.732072	0.790576	0.748541	0.757733	0.69056	7	7	14.7	78.166	0	34.83	315120000	10	10504000
Q22918	Q22918	C37C3.2	-0.0363804	0.509062	1	3.21434	3.19067	3.2034	3.10538	3.19893	3.19495	15	15	39.4	48.786	0	77.679	875070000	21	41670000	Eukaryotic translation initiation factor 5
Q95Q55;H2KZA2	Q95Q55;H2KZA2		-0.0363379	0.148389	1	-1.60969	-1.47357	-1.68896	-1.65101	-1.72754	-1.50268	6	6	22.7	50.024	0	42.704	137930000	6	6269600
O44517;U4PC34	O44517;U4PC34		-0.0362539	0.199649	1	-1.14032	-1.08617	-1.24997	-1.1057	-1.28113	-1.19839	6	6	19.7	38.771	0	15.175	129300000	6	6805300
Q8IA89;Q8MXK1;O16249;Q6A598;G5ED87	Q8IA89;Q8MXK1;O16249;Q6A598		-0.0362196	0.156737	1	4.53038	4.60553	4.57307	4.67875	4.38861	4.53297	37	37	39.7	115.41	0	283.77	3825400000	58	73566000
O45346	O45346	osm-11	-0.036198	0.572745	1	-0.849076	-0.82286	-0.836905	-0.878075	-0.823024	-0.916337	4	4	41.3	20.729	0	24.593	242450000	11	18650000
P50093	P50093	phb-2	-0.0361185	0.264005	1	4.10033	4.15899	4.0838	4.17172	4.00268	4.06036	13	13	50.3	32.667	0	104.05	6371600000	34	374800000	Mitochondrial prohibitin complex protein 2
Q3V5J4	Q3V5J4		-0.0360171	0.208017	1	-2.26057	-2.36016	-2.4409	-2.35031	-2.34539	-2.47399	2	2	4.2	55.075	0	10.728	42836000	2	1713500
Q9N350;A0A1I6CMC9	Q9N350;A0A1I6CMC9		-0.0359297	0.218958	1	1.2128	1.06596	1.25703	1.19248	1.13748	1.09804	5	5	35.6	19.54	0	24.037	432540000	6	54067000
Q9N4U1	Q9N4U1		-0.0359284	0.308301	1	-0.816522	-0.90729	-0.820319	-0.943256	-0.815568	-0.893092	3	3	22.2	29.551	0	7.4025	106740000	3	9703200
Q20430	Q20430	mrpl-14	-0.035924	0.299877	1	0.614017	0.69148	0.622937	0.685768	0.542138	0.592755	5	5	29.6	19.925	0	21.414	295410000	8	22724000
Q9XVS4	Q9XVS4	dao-5	-0.0359131	0.128859	1	3.28819	3.1312	3.12994	3.26506	3.20094	2.97559	16	16	13.6	101.1	0	79.961	3037600000	30	70643000
Q9U3Q0	Q9U3Q0	mrps-22	-0.0358248	0.151541	1	1.46929	1.60149	1.47557	1.6291	1.37289	1.43688	9	9	22	48.281	0	35.433	568640000	13	25847000
P91409	P91409	syx-4	-0.0357711	0.223618	1	-2.81699	-2.84335	-2.66694	-2.76249	-2.86519	-2.80691	3	3	13.9	32.316	0	14.9	17654000	3	1176900	Putative syntaxin-4
Q22938	Q22938		-0.0356512	0.110213	1	-2.75033	-2.40441	-2.63517	-2.55777	-2.74639	-2.5927	1	1	2.3	63.76	0.00023935	3.2968	14550000	1	765810
Q8MNV8	Q8MNV8		-0.0356134	0.0677373	1	-2.50569	-2.34629	-2.48854	-2.19754	-2.80517	-2.44465	1	1	20	6.9748	0	6.2624	116130000	1	58065000
O01504	O01504	rpa-2	-0.0356023	0.0980246	1	2.95959	3.1122	2.92867	3.1904	2.79786	2.90539	6	4	89.7	10.813	0	71.614	10602000000	42	2120500000	60S acidic ribosomal protein P2
Q18705	Q18705		-0.0355364	0.154138	1	-2.52641	-2.51543	-2.30514	-2.43657	-2.57927	-2.43776	2	2	7.3	48.68	0	9.5535	34239000	2	1802100
P54889	P54889	alh-13	-0.0355279	0.253066	1	3.27149	3.25346	3.21905	3.11772	3.21659	3.3031	25	25	40.6	86.693	0	229.39	3508700000	46	83541000	Probable delta-1-pyrroline-5-carboxylate synthase;Glutamate 5-kinase;Gamma-glutamyl phosphate reductase
O45060	O45060		-0.0354923	0.104664	1	3.17654	3.46152	3.25456	3.42674	3.1274	3.23199	10	10	61.6	16.965	0	119.4	6278500000	30	697620000
P91252	P91252	gst-6	-0.0354853	0.130356	1	-0.933068	-1.10382	-0.836638	-1.03276	-0.870914	-1.07631	5	5	35.9	23.616	0	11.739	321820000	7	40227000	Probable glutathione S-transferase 6
O02155	O02155		-0.0354468	0.0303911	1	-0.892058	-1.75066	-0.900199	-1.68493	-0.748588	-1.21574	5	5	19.9	36.425	0	28.789	294770000	6	24564000
G8XYY4;O01839	G8XYY4;O01839	vps-51;B0414.8	-0.0351912	0.0935892	1	-4.08117	-4.45653	-4.14027	-4.16799	-4.22528	-4.39028	2	2	4.4	65.921	0.0059663	1.9231	51377000	2	1284400	Vacuolar protein sorting-associated protein 51 homolog
P90915	P90915		-0.0350739	0.128349	1	-2.4591	-2.47314	-2.38602	-2.31108	-2.46707	-2.64534	3	3	22.9	24.213	0	23.272	91298000	4	10144000
Q20033	Q20033		-0.0350596	0.115688	1	-2.11824	-2.34719	-1.97442	-2.20248	-2.19804	-2.14452	3	3	32.3	15.538	0	9.7019	21390000	3	3565000
A0A4V6M3D6;A0A4V0INE6	A0A4V6M3D6;A0A4V0INE6		-0.0349976	0.447137	1	0.980599	0.985822	1.03123	0.905275	0.997886	0.989495	5	5	14.6	47.937	0	37.462	166660000	5	10416000
Q02331	Q02331	ZK370.4	-0.0349506	0.474226	1	-0.0299425	-0.0187521	0.016715	-0.102612	-0.0229292	-0.0112906	4	4	3.3	152.39	0	10.797	54483000	4	972910	Uncharacterized NTE family protein ZK370.4
O45552	O45552	acaa-2	-0.0348654	0.761287	1	4.57721	4.59043	4.55401	4.57155	4.53683	4.50869	24	24	82	41.29	0	323.31	13270000000	74	576940000
Q6BES8	Q6BES8		-0.0348177	0.205104	1	-0.395404	-0.443717	-0.453475	-0.34392	-0.498006	-0.555123	3	3	34.4	7.4426	0	10.82	270250000	4	67562000
Q9N357	Q9N357		-0.0347999	0.126421	1	1.03558	0.896495	0.952994	0.743746	0.996842	1.04008	6	6	32.3	25.883	0	39.376	359010000	12	25644000
G5EGA6	G5EGA6	dhrs-4	-0.0346359	0.11652	1	0.814994	0.618985	0.848321	0.567751	0.835044	0.775598	7	7	32.7	27.589	0	22.366	310360000	8	18257000	Dehydrogenase/reductase SDR family member 4
Q27511	Q27511	htz-1	-0.034421	0.0488254	1	2.46783	1.88881	2.4167	1.93517	2.4689	2.26602	6	6	40.7	14.669	0	29.636	12311000000	17	1758700000	Histone H2A.V
O16298	O16298	hpo-18	-0.0344019	0.145046	1	3.39932	3.51098	3.39903	3.56167	3.32013	3.32432	3	3	48.1	6.022	0	13.136	4315900000	16	1438600000
A0A1I6CM54;Q95QC4	A0A1I6CM54;Q95QC4	zyg-8	-0.0343154	0.171566	1	-1.24798	-1.19949	-1.14767	-1.37218	-1.17081	-1.15509	2	2	3.2	73.779	0.0085559	1.7068	13469000	2	434470	Serine/threonine-protein kinase zyg-8
P52716	P52716	F32A5.3	-0.0342983	0.193194	1	1.88628	1.86503	1.91874	1.91963	1.92432	1.7232	11	11	24.4	64.087	0	72.338	905240000	26	39358000	Uncharacterized serine carboxypeptidase F32A5.3
P51403	P51403	rps-2	-0.0341908	0.0942271	1	4.53964	4.76111	4.53138	4.77464	4.41446	4.54045	19	19	61	28.96	0	185.47	57870000000	80	3404100000	40S ribosomal protein S2
A0A679L8S1;A0A679L8N0	A0A679L8S1;A0A679L8N0		-0.0341539	0.477598	1	-1.03319	-1.049	-1.0025	-1.09848	-1.08113	-1.00754	1	1	2.4	57.216	0	8.1985	22895000	1	817680
Q22972	Q22972	asp-13	-0.0341272	0.423465	1	2.96621	2.92761	2.99474	2.97491	2.87712	2.93416	9	9	32.9	42.237	0	73.687	2772800000	17	198050000
Q9UA63	Q9UA63	mrpl-30	-0.0340799	0.207432	1	-3.62089	-3.7132	-3.728	-3.81164	-3.62488	-3.72781	2	2	12.2	23.315	0	10.579	46240000	2	7706600
G5EBK3;G5EES2	G5EBK3;G5EES2	erm-1	-0.0340312	0.152836	1	4.48931	4.27925	4.50678	4.36177	4.46953	4.34194	28	28	52.1	65.999	0	251.47	6184300000	50	229050000
Q9XTQ8;A0A7R9XNE4;Q564P9	Q9XTQ8;A0A7R9XNE4;Q564P9	suox-1	-0.0340249	0.342435	1	1.15753	1.1684	1.15254	1.06035	1.11526	1.20078	2	2	6.1	61.002	0	18.484	99683000	2	3215600
Q17872;B3GWB1	Q17872;B3GWB1	npp-23	-0.033939	0.473005	1	0.551183	0.644828	0.591201	0.571342	0.532006	0.582046	5	5	17.3	39.695	0	19.436	129660000	8	6482800
H2L0J4;O16725	H2L0J4;O16725		-0.0338745	0.227312	1	-1.84455	-1.72141	-1.78505	-1.79226	-1.75317	-1.9072	6	6	15.4	45.195	0	18.426	377890000	8	14534000
Q9XUL7	Q9XUL7	clec-50	-0.0338141	0.0274767	1	-0.620223	-1.33273	-0.426515	-1.43819	-0.45818	-0.584544	6	6	31.5	35.395	0	40.587	669160000	10	66916000
Q95QM8;Q19130	Q95QM8;Q19130	gfat-1	-0.0338055	0.0382966	1	2.18386	2.60401	2.23191	2.8298	1.94082	2.14774	21	21	34.8	79.543	0	104.48	654110000	26	16353000
Q8MXS6;Q9N368	Q8MXS6;Q9N368		-0.0338011	0.224684	1	0.60041	0.583415	0.725188	0.536877	0.669145	0.601588	4	4	15.6	47.531	0	41.676	182130000	4	8673000
O18180	O18180	mrpl-12	-0.0337178	0.491929	1	1.1344	1.08842	1.0788	1.11558	1.04589	1.039	5	5	35.8	18.438	0	28.991	476020000	10	79337000
P48158	P48158	rpl-23	-0.0335881	0.0943187	1	3.58145	3.81178	3.53667	3.78185	3.45635	3.59093	10	10	72.1	14.954	0	103.66	19362000000	45	2151300000	60S ribosomal protein L23
Q21662	Q21662		-0.0335239	0.169043	1	-2.05937	-1.84888	-1.96342	-2.05512	-2.00968	-1.90745	3	3	5	69.844	0	5.9594	16207000	3	558870
Q19554	Q19554	abcf-1	-0.0334361	0.119471	1	2.98516	3.05186	2.96577	3.15249	2.9342	2.81579	17	17	33.8	69.175	0	116.07	1365200000	23	47077000
A3QMC8	A3QMC8	tag-335	-0.0333554	0.251283	1	1.82312	1.93258	1.91034	1.81657	1.81276	1.93664	9	9	27.1	40.099	0	58.647	635150000	12	28870000	Mannose-1-phosphate guanyltransferase beta
Q18678	Q18678	srs-2	-0.0332829	0.167985	1	3.44685	3.63296	3.45781	3.5496	3.3977	3.49047	19	19	50.1	55.219	0	195.53	3004500000	35	120180000	Probable serine--tRNA ligase, cytoplasmic
Q965V9	Q965V9	ubh-3	-0.0332727	0.241984	1	-2.4538	-2.27837	-2.36158	-2.35919	-2.41449	-2.41989	2	2	13.2	25.253	0	10.864	97360000	3	12170000	Ubiquitin carboxyl-terminal hydrolase
Q5FC69;Q8MP09	Q5FC69;Q8MP09	nkat-3	-0.0332645	0.420711	1	0.351302	0.351464	0.44321	0.323591	0.372422	0.350169	7	7	20.8	47.622	0	45.056	489550000	15	23312000
P53013	P53013	eft-3	-0.0332543	0.103705	1	5.04529	5.22172	5.02578	5.25729	4.94788	4.98787	29	29	71.1	50.668	0	302.5	151620000000	160	6317400000	Elongation factor 1-alpha
Q7Z072	Q7Z072	tnt-2	-0.0332518	0.110563	1	3.32467	3.07167	3.21439	3.2385	3.26261	3.00986	16	11	44.9	48.684	0	98.624	7526200000	33	418120000
A0A486WXG9	A0A486WXG9		-0.0331914	0.100271	1	-0.368052	-0.625932	-0.431947	-0.492384	-0.361239	-0.671882	3	3	14.7	21.52	0	30.661	278300000	3	30922000
P50880;G5ECE5;G5EEC0	P50880;G5ECE5;G5EEC0	rpl-3	-0.0331341	0.0661011	1	5.47188	5.68262	5.28293	5.69696	5.25454	5.38652	29	29	62.1	45.659	0	312.2	50549000000	137	2297700000	60S ribosomal protein L3
Q95ZN7;P46548	Q95ZN7;P46548	nmt-1	-0.0331163	0.106662	1	2.42839	2.55591	2.36548	2.60827	2.29381	2.34836	14	14	46	51.164	0	128.24	908090000	24	36324000	Glycylpeptide N-tetradecanoyltransferase;Probable glycylpeptide N-tetradecanoyltransferase
Q94402	Q94402	ZK265.6	-0.0329701	0.357878	1	1.57971	1.48312	1.5676	1.49209	1.55705	1.48238	4	4	23.8	22.258	0	11.567	184030000	4	23004000	Nucleolar protein 16
G1K0V8;P34563	G1K0V8;P34563	iff-1	-0.0328983	0.0333919	1	2.50774	2.90663	2.36994	3.14127	2.2207	2.32365	11	8	83.2	17.867	0	48.047	3695700000	34	461970000	Eukaryotic translation initiation factor 5A;Eukaryotic translation initiation factor 5A-1
O16331;A0A131MBN3;O16436	O16331	catp-3	-0.0328468	0.227837	1	-0.582944	-0.492805	-0.522525	-0.505281	-0.664441	-0.527091	3	3	4.6	117.37	0	13.726	41337000	3	1033400
Q9BIB3	Q9BIB3	B0464.9	-0.0328366	0.146363	1	-2.33106	-2.15017	-2.23438	-2.17137	-2.39333	-2.24942	4	4	14	40.221	0	16.994	53979000	4	2249100	Probable protein phosphatase methylesterase 1
D0PV95	D0PV95	laf-1	-0.032801	0.101907	1	3.33711	3.4856	3.28185	3.53065	3.21641	3.25911	24	24	42.4	76.342	0	199.29	4246200000	44	101100000
D3YT56	D3YT56	mars-1	-0.0328007	0.0834275	1	-4.38414	-4.85479	-4.53485	-4.61646	-4.64457	-4.61116	14	1	53.7	31.842	0	15.513	38377000	2	2019900
G5EBW5	G5EBW5	fecl-1	-0.0326796	0.170799	1	0.00439739	-0.0635328	-0.00329113	-0.184046	0.0508966	-0.0273161	6	6	19.3	42.679	0	21.387	212520000	6	10626000
O45569;B6VQ96	O45569;B6VQ96	nep-17	-0.0326649	0.328606	1	3.97849	4.08881	3.99676	4.03364	3.96884	3.96358	35	35	32	178.05	0	267.93	3997800000	59	58792000
P91482	P91482		-0.0326284	0.038662	1	-1.52314	-1.98931	-1.60022	-2.22766	-1.43493	-1.54797	4	4	6.8	88.021	0	7.6017	44792000	4	1092500
Q09438	Q09438	B0228.7	-0.0326071	0.227025	1	-0.690515	-0.705764	-0.688886	-0.76458	-0.80067	-0.617736	7	7	42	31.564	0	18.987	128930000	11	8057900	S-methyl-5-thioadenosine phosphorylase
O18183	O18183		-0.0325432	0.10423	1	-3.32514	-3.13926	-3.37963	-3.16341	-3.46027	-3.31798	2	2	14.8	35.292	0	4.8002	30327000	2	1684800
Q19545	Q19545	tag-184	-0.0324392	0.116189	1	-1.09014	-1.20272	-0.972323	-1.26792	-1.08481	-1.00978	12	12	5.6	300.7	0	25.573	158130000	14	952610
G5EBK4	G5EBK4	atg-7	-0.0324128	0.127363	1	-3.88282	-3.6827	-3.9007	-3.81928	-3.97477	-3.76942	4	4	6.6	72.371	0	11.628	45287000	4	1372300
P91914	P91914	rpl-27	-0.0323846	0.157399	1	2.63504	2.71343	2.64659	2.77329	2.5277	2.59692	5	5	31.6	15.728	0	27.617	13805000000	17	3451300000	60S ribosomal protein L27
P34355	P34355	C48B4.1	-0.0323095	0.12592	1	1.83427	2.07694	1.91427	1.99116	1.78993	1.94746	13	13	24.9	74.713	0	99.926	1281600000	19	42721000	Probable peroxisomal acyl-coenzyme A oxidase
Q95ZJ9;E4MYG2	Q95ZJ9;E4MYG2		-0.0321741	0.0801073	1	0.956983	1.2125	1.06058	1.2691	0.855247	1.00919	4	4	19.6	34.027	0	18.312	187390000	4	13385000	5-nucleotidase
G5EDT9	G5EDT9	ubr-5	-0.0321137	0.131534	1	-3.16203	-3.29747	-3.31782	-3.3941	-3.14449	-3.33507	7	7	3.1	331.07	0	24.988	105180000	7	661500
Q20352;Q8MNS6	Q20352;Q8MNS6	alh-11	-0.0320546	0.244568	1	0.096776	0.153913	0.0504389	-0.0110664	0.0828905	0.13314	6	6	15	75.407	0	28.211	200440000	7	6465900
P52821	P52821	rps-25	-0.0320533	0.0814214	1	3.5121	3.75565	3.57115	3.79578	3.38822	3.55873	4	4	33.3	12.912	0	66.673	11174000000	25	2234900000	40S ribosomal protein S25
H2KYZ6;Q95Q79;H2KYZ7	H2KYZ6;Q95Q79;H2KYZ7	frm-4	-0.032025	0.162223	1	-1.79288	-1.88284	-1.68244	-1.87666	-1.72657	-1.85101	4	4	8.2	71.757	0	7.6828	141110000	6	4409800
Q95X18	Q95X18		-0.0319935	0.0825646	1	-4.67776	-4.7544	-4.8897	-4.57213	-4.98468	-4.86102	2	2	9.6	30.032	0	5.3951	16477000	2	1647700	Probable ribosome biogenesis protein CELE_F52C12.2
H2KYA8;H2KYA7;H2KYA6;H2KYA9;D1MN54;D1MN51;W6RYB3;H2KYA5;H2KYA4	H2KYA8;H2KYA7;H2KYA6;H2KYA9;D1MN54;D1MN51;W6RYB3;H2KYA5	unc-82	-0.0319395	0.0822707	1	-1.85383	-2.03642	-1.74368	-2.03564	-1.69603	-1.99807	3	3	3.3	168.2	0	24.302	50277000	5	652950
Q9N3Q9	Q9N3Q9		-0.0319293	0.156755	1	-0.0464659	-0.131516	-0.0866041	-0.233976	0.0137682	-0.140166	15	15	20	94.439	0	51.472	531720000	17	12969000
Q18965	Q18965	eat-3	-0.0318861	0.31339	1	-0.841344	-0.94415	-0.83624	-0.93004	-0.861419	-0.925933	5	5	8.7	110.25	0	35.277	156490000	6	2952600
G5ECM7;G5ECC1	G5ECM7;G5ECC1		-0.031854	0.0684134	1	-3.3352	-3.22543	-3.09865	-3.32763	-2.96664	-3.46056	3	3	41.8	10.204	0	10.618	81067000	4	20267000
O01254	O01254		-0.0317208	0.0989666	1	0.378453	0.161534	0.392257	0.109348	0.399749	0.327985	1	1	4.7	26.267	0	14.566	341370000	3	56895000
Q8I4G9;A0A486WV70;Q8I4H0;Q9U3A6;A0A486WUH7;A0A486WV45;A5JYR4;A0A486WXX8	Q8I4G9;A0A486WV70;Q8I4H0;Q9U3A6;A0A486WUH7;A0A486WV45;A5JYR4;A0A486WXX8	dab-1	-0.0317202	0.486952	1	0.00433064	0.031806	-0.063386	-0.0407867	-0.0374689	-0.0441542	7	7	17.5	51.421	0	15.506	201640000	7	11861000
O62277	O62277	dct-18	-0.0316935	0.207475	1	3.24951	3.36248	3.27253	3.35286	3.18868	3.2479	12	12	65.9	24.399	0	125.95	4055300000	33	337940000
Q7YZW5	Q7YZW5	vem-1	-0.0316477	0.191493	1	0.426351	0.401309	0.587775	0.485001	0.434384	0.401107	5	5	34.4	20.503	0	76.471	1096500000	11	156650000
Q9BL64	Q9BL64		-0.0316273	0.228785	1	0.20765	0.102851	0.231576	0.120031	0.222533	0.10463	5	5	12.3	41.503	0	13.73	113870000	7	5422300
Q22531	Q22531		-0.0315758	0.720985	1	1.44101	1.39259	1.40569	1.35495	1.40168	1.38793	17	17	10.4	216.24	0	75.148	513990000	20	8031000
Q93892;A0A061AD30	Q93892;A0A061AD30		-0.031559	0.0502228	1	-2.69666	-2.92343	-2.79466	-3.24058	-2.56906	-2.69979	1	1	2.2	36.597	0.008183	1.7568	24519000	1	2043200
G5EEI8	G5EEI8	chp-1	-0.031553	0.150911	1	0.751035	0.857646	0.804803	0.91614	0.696548	0.706138	6	6	24.6	36.007	0	54.85	199440000	6	11732000
Q09270	Q09270	C34C12.6	-0.0315304	0.0580479	1	-5.65262	-5.64331	-5.73109	-6.05276	-5.65297	-5.41589	1	1	4.2	46.302	0.00024468	3.5954	4169100	1	173710	CRAL-TRIO domain-containing protein C34C12.6
Q22515	Q22515		-0.0314824	0.139642	1	3.35444	3.52851	3.34424	3.41035	3.26454	3.45786	20	20	25.1	104.67	0	109.31	1076500000	27	21531000
O16453	O16453	ftn-1	-0.0314754	0.125494	1	0.712476	0.846166	0.732087	0.894718	0.634852	0.666732	4	4	27.6	19.551	0	8.6981	1735900000	4	157810000	Ferritin
Q9TXR7;H2L085	Q9TXR7		-0.0314035	0.0710658	1	0.235028	-0.038228	0.285291	0.12948	0.332896	-0.0744963	4	4	24.9	24.091	0	33.998	577020000	5	52456000
Q94399	Q94399	col-63	-0.0313447	0.0958317	1	-1.54877	-1.74702	-1.55184	-1.8387	-1.52592	-1.57705	3	3	12.3	37.379	0	11.494	151170000	4	15117000
Q22758	Q22758		-0.0313253	0.126985	1	1.47369	1.65736	1.54286	1.65367	1.40131	1.52495	16	16	23.9	104.21	0	85.603	486550000	20	10352000
O61793	O61793		-0.0312688	0.0929265	1	2.86704	3.05307	2.88978	3.10139	2.74315	2.87155	4	4	26.2	22.786	0	68.841	470920000	6	52325000
P34343	P34343	npp-15	-0.0312309	0.148744	1	-3.02819	-2.95001	-2.87356	-3.10626	-2.94696	-2.89222	7	7	5.9	128.19	0	16.85	210830000	7	3456200	Nuclear pore complex protein 15
B1Q254;B1Q255	B1Q254;B1Q255		-0.0311556	0.164834	1	2.24428	2.29016	2.23601	2.10438	2.22875	2.34387	16	16	28.8	88.948	0	116.61	634800000	22	15483000
A0A0K3AVE8;A0A0K3AUS0;Q5ZR27;A0A0K3AXP2	A0A0K3AVE8;A0A0K3AUS0;Q5ZR27;A0A0K3AXP2	lec-12	-0.031078	0.0579144	1	-3.19864	-2.88792	-3.43358	-3.03876	-3.37595	-3.19867	2	2	9.5	22.537	0	5.929	85457000	2	6573600	Galectin
Q94216	Q94216	dnj-11	-0.0309458	0.0841207	1	2.26234	2.55815	2.26208	2.49534	2.2126	2.28179	12	12	25	69.413	0	71.85	653070000	14	21769000
P34334	P34334	rpl-21	-0.0309064	0.077506	1	3.51006	3.76438	3.50734	3.77612	3.39912	3.51381	11	11	52.2	18.31	0	124.16	28559000000	45	4759800000	60S ribosomal protein L21
G5EFG4	G5EFG4	abcf-2	-0.0308784	0.118483	1	2.44296	2.5929	2.46256	2.63326	2.39302	2.37951	19	19	36	70.379	0	134.25	2077400000	30	64918000
Q09497	Q09497	rsu-1	-0.0308625	0.109712	1	1.10963	0.955768	1.12571	0.863171	1.14344	1.09191	8	8	35.8	30.52	0	37.108	564140000	12	43395000
Q22763	Q22763	nep-22	-0.0308441	0.183746	1	2.52314	2.39075	2.54361	2.40514	2.53939	2.42044	14	14	27.8	88.548	0	123.78	1058000000	23	42320000
Q21265	Q21265	tag-225	-0.030839	0.155821	1	1.55705	1.40843	1.3065	1.40338	1.36556	1.41052	5	5	34.8	17.465	0	27.878	540380000	8	60042000	Putative metalloproteinase inhibitor tag-225
Q966J6	Q966J6		-0.0308075	0.162326	1	-6.15941	-5.99222	-5.93599	-6.05342	-6.10494	-6.02168	2	2	7.3	38.268	0	13.855	70606000	2	3922600
P34419	P34419	F42H10.6	-0.0307646	0.13443	1	-0.35275	-0.0935736	-0.234521	-0.201191	-0.331946	-0.240001	4	4	39.1	18.301	0	25.846	96773000	5	9677300	Putative esterase F42H10.6
Q9U2F2	Q9U2F2	cpt-1	-0.0306559	0.166214	1	0.2061	0.0745001	0.161023	0.0022583	0.158633	0.188764	11	11	14.8	89.366	0	59.542	357700000	13	10521000
Q9TXU2;H2L0A8	Q9TXU2;H2L0A8		-0.0306285	0.1392	1	0.151998	0.0817499	0.23253	0.167955	0.216269	-0.00983334	7	7	17.5	90.06	0	113.78	280620000	10	7195300
Q20034	Q20034		-0.0306025	0.194207	1	0.546611	0.65581	0.600446	0.673525	0.521197	0.516337	8	8	56.3	19.609	0	36.478	886440000	14	88644000
H1ZUX7	H1ZUX7		-0.0305748	0.0861322	1	-2.41136	-2.64358	-2.36797	-2.682	-2.46195	-2.37068	3	3	17.9	31.149	0	13.933	45616000	4	2851000
P34255	P34255	B0303.3	-0.0305649	0.17409	1	3.31306	3.17338	3.29774	3.22271	3.32065	3.14912	16	16	46.2	47.874	0	146.52	3080600000	33	154030000	Uncharacterized protein B0303.3
Q95Y92	Q95Y92	ttr-32	-0.0305367	0.0876065	1	-3.81489	-4.16005	-3.83323	-4.05832	-3.87645	-3.965	1	1	8.6	15.581	0.00022999	2.8475	46266000	1	5783300
Q9XTZ2;G3MU77	Q9XTZ2	rsp-8	-0.0305065	0.105057	1	1.49661	1.23776	1.46167	1.31341	1.49983	1.29128	6	6	26.2	32.682	0	35.193	949040000	16	49949000
Q9XVZ2	Q9XVZ2		-0.0304683	0.174021	1	1.67389	1.72666	1.59165	1.73815	1.56203	1.60062	13	13	25.1	61.735	0	50.824	710400000	18	26311000
Q95XR0	Q95XR0		-0.030453	0.0682614	1	3.06709	3.23518	2.88331	3.25724	2.85857	2.97842	22	22	54.4	51.234	0	139.89	5918200000	45	257310000
Q19267	Q19267		-0.0304206	0.206078	1	0.651345	0.68356	0.53435	0.584602	0.53708	0.656312	5	5	16.3	39.79	0	24.126	251230000	6	13223000
Q20121	Q20121	acs-4	-0.0303965	0.0934833	1	2.81294	2.92232	2.89411	3.05734	2.67952	2.80132	20	20	33.8	81.252	0	110.62	3234100000	33	92404000
Q9NEW7	Q9NEW7	elpc-2	-0.0302238	0.132703	1	-2.60457	-2.44576	-2.49219	-2.40574	-2.61453	-2.61293	2	2	3.9	85.388	0	6.7991	17797000	2	523450
Q33BL4;H8W3Y2;A0A4V0IMZ6;A0A4V0IJR4;A0A4V0IK98;A0A4V0IJV5	Q33BL4;H8W3Y2;A0A4V0IMZ6;A0A4V0IJR4;A0A4V0IK98;A0A4V0IJV5	frm-5.1	-0.0302172	0.0777668	1	-0.191306	-0.423774	-0.260421	-0.556993	-0.181533	-0.227626	6	6	5.5	171.77	0	24.836	65559000	6	829870
A0A3P6P962;A0A3P6NNQ0	A0A3P6P962;A0A3P6NNQ0		-0.0301981	0.0946177	1	-3.75189	-3.37259	-3.51905	-3.60751	-3.52123	-3.60538	3	3	5.2	93.12	0	7.4941	14399000	3	334860
P20163;V6CL98	P20163;V6CL98	hsp-4	-0.0301682	0.0870191	1	4.01221	4.16577	4.03714	4.24623	3.85417	4.02421	26	16	41.7	72.288	0	152.67	4078600000	32	127460000	Heat shock 70 kDa protein D
Q9XWK2	Q9XWK2		-0.0301288	0.088678	1	-1.5336	-1.39121	-1.42399	-1.2632	-1.64317	-1.53281	4	4	34.6	17.437	0	20.646	413230000	6	37566000
O17966	O17966	top-1	-0.0301116	0.189427	1	-1.00567	-1.08523	-1.20291	-1.14244	-1.15397	-1.08775	5	5	7.6	94.028	0	8.8374	159020000	5	4969400	DNA topoisomerase 1
Q18244	Q18244		-0.0301104	0.106535	1	-1.96534	-1.80408	-1.89931	-1.82965	-1.82854	-2.10087	3	3	11.1	42.298	0	6.7587	83834000	5	3493100
P52011	P52011	cyn-3	-0.0300703	0.234132	1	2.64312	2.55644	2.63929	2.66631	2.54535	2.53698	12	7	67.6	18.55	0	36.814	4288000000	23	389820000	Peptidyl-prolyl cis-trans isomerase 3
P91093	P91093	coq-1	-0.0300535	0.127544	1	-1.6921	-1.53542	-1.54093	-1.48053	-1.69062	-1.68745	4	4	15.3	43.003	0	12.846	57745000	5	2749800
Q23629;F5GUD7	Q23629;F5GUD7	ZK836.2	-0.029952	0.140401	1	1.83248	1.98707	1.82209	1.93481	1.73882	1.87815	21	21	28.4	102.73	0	85.083	788840000	26	16434000	Probable 2-oxoglutarate dehydrogenase E1 component DHKTD1 homolog, mitochondrial
Q9N362	Q9N362		-0.0296952	0.0977956	1	2.13182	2.28703	2.13379	2.33855	2.01597	2.10903	16	16	61.6	38.458	0	56.75	1684300000	26	84216000
O18196	O18196		-0.0296939	0.266587	1	-0.323617	-0.312642	-0.403602	-0.318113	-0.374761	-0.436069	2	2	3.2	88.484	0	5.3294	41832000	2	995990
Q9TZL9	Q9TZL9	fard-1	-0.0296323	0.0520046	1	1.05888	1.49224	0.992171	1.38644	1.02322	1.04473	6	6	13.1	61.246	0	21.009	329210000	6	11758000
Q09444	Q09444	ubh-4	-0.0296055	0.172821	1	2.62391	2.67678	2.62107	2.72735	2.51439	2.5912	13	13	50.5	37.12	0	59.64	1134000000	21	59682000	Probable ubiquitin carboxyl-terminal hydrolase ubh-4
Q9TZC4	Q9TZC4	pat-4	-0.0294428	0.0615577	1	2.14788	1.79484	2.18657	1.80723	2.18104	2.0527	13	13	32.4	52.259	0	91.831	2629500000	18	101130000
O62146	O62146	F09B12.3	-0.0294021	0.063843	1	4.05964	3.76398	4.02213	3.66075	4.07956	4.01724	21	21	40.7	66.638	0	142.31	4991500000	47	155980000	Putative phospholipase B-like 2
O44953	O44953	C34B2.10	-0.0293512	0.249957	1	-0.156421	-0.178075	-0.087079	-0.189497	-0.222884	-0.0972471	2	2	26.7	11.777	0	20.106	257760000	3	85921000	Probable signal peptidase complex subunit 1
A0A0K3AY70;Q17391	A0A0K3AY70;Q17391	cul-3	-0.0293328	0.0906477	1	0.500218	0.639825	0.548621	0.722324	0.349254	0.529088	5	5	8.6	83.211	0	17.426	126670000	5	3423600	Cullin-3
Q9XTB5	Q9XTB5	lem-2	-0.0292629	0.0708209	1	1.01046	0.580058	0.853747	0.687452	0.92446	0.744563	7	7	15	55.157	0	27.676	359260000	8	16330000	LEM protein 2
G5EDM4	G5EDM4	nrfl-1	-0.029259	0.0626026	1	3.27765	2.88952	3.24789	2.94881	3.30399	3.07448	17	17	49.7	52.065	0	152.1	4632000000	33	210540000
Q9XWD5	Q9XWD5		-0.0292463	0.324163	1	-0.404403	-0.482615	-0.396306	-0.501183	-0.454528	-0.415353	5	5	24.4	38.148	0	9.6952	89860000	5	5285900
Q4R143	Q4R143		-0.0292406	0.0202312	1	-2.75976	-2.15839	-2.53724	-1.62963	-2.83077	-3.08272	1	1	25.6	9.1991	0.0099875	1.666	28147000	1	7036700
Q17687	Q17687	mvb-12	-0.0291917	0.21645	1	-0.265466	-0.196116	-0.110522	-0.274065	-0.198171	-0.187444	2	2	9.7	30.379	0	4.1273	43802000	2	3650200
Q9XVZ6	Q9XVZ6		-0.029151	0.130369	1	0.414226	0.58228	0.437648	0.5697	0.356462	0.420539	6	6	17.3	56.77	0	17.39	111700000	6	3851800
Q9XVF7	Q9XVF7	rpl-8	-0.0291287	0.128117	1	4.19545	4.37375	4.18293	4.32459	4.13108	4.20908	14	14	59.2	28.203	0	169.11	46164000000	58	4196700000	60S ribosomal protein L8
O45934;Q86DA0	O45934;Q86DA0		-0.0290804	0.431611	1	3.20791	3.26942	3.24938	3.18147	3.20151	3.25649	20	20	43.9	66.586	0	203.43	2486300000	34	67197000
O16305;A0A0K3AVX0	O16305;A0A0K3AVX0	cmd-1	-0.0290531	0.145628	1	4.85992	4.67962	4.89627	4.75117	4.75108	4.8464	11	11	98.7	16.824	0	182.66	5567800000	38	618640000	Calmodulin
G5EBP0	G5EBP0		-0.0289644	0.149376	1	-4.75482	-4.60206	-4.78941	-4.70272	-4.83169	-4.69877	3	3	11.2	33.476	0	5.5687	25184000	3	1325500
Q9BI72;Q9BI71	Q9BI72;Q9BI71	epn-1	-0.0289437	0.0640457	1	1.26857	0.990226	1.29403	0.929914	1.35542	1.18066	8	8	17.8	50.777	0	61.584	528390000	9	37742000
Q20384;Q8MQ51	Q20384;Q8MQ51	nucb-1	-0.0288642	0.22015	1	2.21434	2.23983	2.32639	2.19687	2.18944	2.30766	7	7	18.5	53.19	0	62.207	568700000	10	29932000
Q22484	Q22484		-0.0288369	0.085582	1	-6.33475	-6.50862	-6.30011	-6.25649	-6.59929	-6.37421	3	3	4.2	138.52	0	4.5841	5678400	3	82296
P52017	P52017	cyn-10	-0.028746	0.108428	1	-3.93758	-3.83842	-3.7056	-3.727	-3.95929	-3.88156	2	2	18	17.96	0.00045704	2.7614	184590000	3	18459000	Peptidyl-prolyl cis-trans isomerase 10
Q9GZF3	Q9GZF3	ckb-4	-0.0287072	0.20993	1	0.112176	0.171727	0.175321	0.118284	0.0429392	0.211879	5	5	16.3	43.519	0	13.973	133410000	5	5800200
Q22703	Q22703	dpl-1	-0.0286786	0.0617145	1	-3.92999	-4.14588	-3.84102	-3.9992	-3.7706	-4.23313	2	2	4.2	67.929	0	4.1837	13846000	2	446660	Transcription factor dpl-1
Q19713	Q19713	frs-2	-0.028669	0.205187	1	2.9219	3.08631	3.00148	3.0205	2.93162	2.97155	25	25	52.6	66.061	0	293.57	2211400000	34	67012000	Phenylalanine--tRNA ligase beta subunit
Q17410	Q17410	lin-24	-0.0286194	0.0796305	1	-1.85094	-1.97353	-1.78719	-2.11505	-1.72565	-1.85682	1	1	4.8	31.274	0	8.8055	38797000	1	2586500
P91373;H2L016	P91373;H2L016		-0.0284643	0.0856387	1	0.2912	0.163814	0.190785	0.257769	0.334044	-0.0314074	2	2	5.6	36.077	0	13.666	155320000	4	9136500
O45218	O45218	ads-1	-0.0284325	0.204793	1	2.85867	2.98869	2.86292	2.93694	2.82694	2.86109	24	24	63.1	66.558	0	263.81	3530800000	45	113900000	Alkyldihydroxyacetonephosphate synthase
O62515	O62515	ZK550.6	-0.0284255	0.0505731	1	1.61417	1.27545	1.51165	1.11253	1.64516	1.55831	7	7	34.3	35.72	0	48.78	562880000	12	28144000	Probable phytanoyl-CoA dioxygenase
Q19869	Q19869	rpl-26	-0.0283912	0.0681145	1	4.07159	4.25492	3.96735	4.29668	3.89548	4.01652	8	8	38	16.075	0	66.349	35802000000	62	5114600000	60S ribosomal protein L26
Q9NEI6;D4YWC8	Q9NEI6	mrps-35	-0.0282882	0.228879	1	2.002	2.02369	1.99238	2.06938	1.91013	1.95369	11	11	33.2	41.861	0	48.114	527650000	14	26383000
Q9N584	Q9N584	let-630	-0.028252	0.292343	1	1.942	1.99774	2.03159	2.00896	1.90876	1.96885	11	11	20.3	75.297	0	65.414	483990000	15	13081000
Q9BI73;Q21994;Q6AHR3;Q95QB6	Q9BI73;Q21994;Q6AHR3;Q95QB6		-0.0282087	0.0718823	1	2.08951	2.3838	2.08662	2.34296	2.02126	2.11109	9	9	37.6	34.773	0	46.023	508810000	12	33921000
B1GRK5	B1GRK5		-0.0281563	0.0792261	1	-1.68838	-1.68052	-2.05583	-1.8014	-1.86833	-1.83946	2	2	6.5	40.735	0.0002401	3.3387	110530000	2	6140800
V6CLC8;Q8MQF7;H2KYC9	V6CLC8;Q8MQF7;H2KYC9		-0.0281191	0.0733058	1	-0.216092	-0.434913	-0.211673	-0.534174	-0.253608	-0.159253	3	3	11.6	44.002	0	24.476	147400000	3	14740000
Q9BL35;H2L0S3	Q9BL35		-0.0280892	0.114995	1	-0.585029	-0.49063	-0.301543	-0.451523	-0.547652	-0.462295	5	5	16.3	42.881	0	15.714	78094000	4	3904700	Serine/threonine-protein phosphatase 2A activator
V6CKG6;V6CJB4	V6CKG6;V6CJB4		-0.0280403	0.102487	1	0.811488	0.593646	0.893264	0.719528	0.816628	0.678121	2	2	8.8	42.117	0	5.1891	32426000	2	1706600
G5EFC8	G5EFC8	dap-3	-0.0280161	0.344328	1	-0.0712996	-0.055316	-0.0360861	-0.0426464	-0.145873	-0.0582304	9	9	31.7	42.762	0	39.09	356930000	10	18786000
Q9XX15	Q9XX15	Y39A1A.14	-0.0279652	0.131001	1	-0.838973	-0.665969	-0.790936	-0.701365	-0.903783	-0.774627	6	6	34.6	25.765	0	20.114	107000000	6	7642900	Ribosomal RNA small subunit methyltransferase nep-1
G5ED33;A0A4V0IJW4;Q7YTG1;O18250;A0A061ACP8;A0A4V6M3U0;A0A061ACM2;A0A061ADW6;G5EFE0;Q7YTG2;A0A061AJ42;A0A061AKT4	G5ED33;A0A4V0IJW4;Q7YTG1;O18250;A0A061ACP8;A0A4V6M3U0;A0A061ACM2;A0A061ADW6;G5EFE0;Q7YTG2;A0A061AJ42	eps-8	-0.0279023	0.0393073	1	3.2955	2.8205	3.30932	2.77104	3.37946	3.19112	23	23	33.2	104.36	0	134.85	2831700000	43	58994000
Q95Y04	Q95Y04	rps-28	-0.0278762	0.176169	1	0.839404	0.892253	0.855771	0.944357	0.747394	0.812049	2	2	33.8	7.4365	0	19.505	6310400000	16	2103500000	40S ribosomal protein S28
Q95QU0	Q95QU0	C27F2.10	-0.0278463	0.115576	1	-0.780131	-0.558459	-0.724986	-0.623938	-0.819547	-0.703631	5	5	13.6	47.157	0	8.8014	59779000	5	2717200	PCI domain-containing protein 2 homolog
A0A2C9C3E7;A0A2C9C2Y8;A0A2C9C2T0;A0A2C9C3K0;G5ECU7	A0A2C9C3E7;A0A2C9C2Y8;A0A2C9C2T0;A0A2C9C3K0;G5ECU7	2001-06-01	-0.0277751	0.0403416	1	-3.6477	-4.12226	-3.65522	-4.18336	-3.64937	-3.67579	2	2	14.9	19.354	0	4.7972	19716000	2	3943200	Transcription factor jun-1
A0A1N7SYN9;G5EDD3;A0A1N7SYR7;Q965L0	A0A1N7SYN9;G5EDD3;A0A1N7SYR7	vab-10	-0.0276747	0.130114	1	2.12102	2.05839	2.23618	1.99432	2.17066	2.16758	82	37	22.3	560.42	0	123.22	667510000	43	2375500
Q21693	Q21693	ife-2	-0.0276632	0.165489	1	0.552403	0.587743	0.535123	0.411963	0.614505	0.565812	5	5	26.3	25.727	0	35.788	611880000	8	50990000	Eukaryotic translation initiation factor 4E-2
Q20969	Q20969		-0.0276566	0.0609365	1	-2.23453	-2.24724	-2.61416	-2.32496	-2.27075	-2.58319	5	5	8.8	68.355	0	12.683	45944000	5	1584300
O18000	O18000	pes-9	-0.0276314	0.0725251	1	4.42143	4.64648	4.43485	4.67525	4.28873	4.45588	27	27	70.2	52.579	0	323.31	7242400000	56	289700000
Q9BKU3	Q9BKU3		-0.0276308	0.0812674	1	2.96206	3.20566	2.95454	3.18336	2.89435	2.96165	17	17	54.1	38.898	0	141.05	2932300000	34	133280000
P34529	P34529	dcr-1	-0.0275965	0.231388	1	-0.735454	-0.643817	-0.677608	-0.63962	-0.768861	-0.731187	3	3	1.9	218.42	0	9.4207	39173000	3	403850	Endoribonuclease dcr-1
Q9N5G3;Q9N5G2;O45236	Q9N5G3;Q9N5G2	dhs-14	-0.0275634	0.0590909	1	0.404452	0.860288	0.445296	0.66614	0.424153	0.537053	4	4	19	29.988	0	38.694	201580000	6	13439000
Q95Q11	Q95Q11	mrps-7	-0.0275138	0.242483	1	0.513129	0.467938	0.520144	0.546932	0.402686	0.469052	3	3	18	25.655	0	11.236	54145000	3	5414500	28S ribosomal protein S7, mitochondrial
P90795	P90795	T25G3.4	-0.027468	0.157622	1	2.72703	2.66147	2.87519	2.69437	2.74245	2.74446	20	20	30.2	80.806	0	127.33	1687400000	25	45606000	Probable glycerol-3-phosphate dehydrogenase, mitochondrial
Q23529	Q23529	zyg-12	-0.0274661	0.204661	1	-0.150235	0.0188932	-0.0257044	-0.0574284	-0.0907145	-0.0913019	7	7	11.6	88.713	0	54.446	105500000	8	2293400	Zygote defective protein 12
Q965N8	Q965N8		-0.0274611	0.357158	1	2.74473	2.6792	2.74483	2.64869	2.71996	2.71771	22	22	22.7	147.65	0	82.194	605000000	30	7857100
Q9N3F7	Q9N3F7		-0.0274007	0.0640012	1	1.86384	1.53691	1.97456	1.64514	1.888	1.75997	8	8	27.6	35.076	0	55.59	440170000	9	48907000
G5EDP2	G5EDP2	daf-22	-0.0273663	0.176377	1	3.19618	3.17825	3.19477	3.04524	3.21784	3.22403	18	18	61.2	44.386	0	202.56	2722800000	43	136140000	Non-specific lipid-transfer protein-like 2
Q21336	Q21336		-0.0273574	0.27245	1	-0.862981	-0.762469	-0.75986	-0.826311	-0.857846	-0.783225	2	2	10.7	26.587	0	8.0758	105220000	3	10522000
Q9XWD1	Q9XWD1	acs-5	-0.0273301	0.122741	1	3.37979	3.49427	3.26765	3.44951	3.297	3.31322	21	21	38.7	75.759	0	178.78	1506100000	33	47067000
O61815	O61815		-0.0273097	0.404027	1	1.40952	1.47508	1.42047	1.4324	1.36759	1.42316	12	12	29	61.275	0	44.669	621900000	16	20061000
O01815	O01815	dhod-1	-0.027276	0.15494	1	1.59665	1.68582	1.50753	1.64413	1.50252	1.56152	11	11	28.5	45.685	0	57.373	404000000	14	16833000	Dihydroorotate dehydrogenase (quinone), mitochondrial
G5EG62	G5EG62	unc-45	-0.0272735	0.165956	1	2.1217	1.98805	2.16807	2.00478	2.09125	2.09996	16	16	20.7	107.42	0	75.474	503970000	18	8689100
Q19766	Q19766	tomm-20	-0.0272703	0.157537	1	2.39227	2.35363	2.33002	2.4557	2.27552	2.26289	9	9	54.3	20.426	0	38.213	2253900000	20	321980000	Mitochondrial import receptor subunit TOM20 homolog
G5EER4	G5EER4	ger-1	-0.0272404	0.146522	1	0.773213	0.842118	0.795447	0.655394	0.79073	0.882934	2	2	8.3	35.551	0	8.3544	51377000	2	2854300
Q8MNT0;Q95QI3;Q95QI2	Q8MNT0;Q95QI3	lim-8	-0.0272392	0.183411	1	-0.996263	-0.987056	-1.1419	-1.05118	-1.03509	-1.12066	3	3	3.3	125.58	0	17.59	146980000	4	2130100
O61787	O61787	inx-16	-0.0271492	0.0910557	1	-3.62195	-3.67863	-3.58208	-3.8445	-3.49293	-3.62668	2	2	9.9	43.086	0	21.991	30930000	3	1933200	Innexin-16
I2HAJ8;Q20881	I2HAJ8;Q20881		-0.0270796	0.0327698	1	-2.53226	-3.00201	-2.58894	-3.19294	-2.40481	-2.60671	3	3	8.7	46.492	0	10.59	196130000	3	9339600
A0A168H2S6;Q22622	A0A168H2S6;Q22622	osm-10	-0.0270376	0.0631347	1	-1.86149	-2.11565	-1.87787	-2.20873	-1.78273	-1.94465	2	2	5.4	43.85	0	6.2537	18309000	2	871840	Major sperm protein
P34528	P34528	K12H4.7	-0.0269556	0.0569813	1	2.90635	3.24133	2.95241	3.20811	2.77631	3.03481	10	10	31.4	56.567	0	94.774	3126900000	26	195430000	Putative serine protease K12H4.7
Q21746	Q21746	sgt-1	-0.0268971	0.165271	1	3.20647	3.27078	3.26088	3.32482	3.12508	3.20755	14	14	51	36.467	0	98.26	3165400000	35	226100000
P22981	P22981	let-60	-0.0268793	0.178315	1	0.706361	0.606702	0.78165	0.618196	0.70225	0.693627	6	6	47.8	20.983	0	28.768	229600000	10	25511000	Ras protein let-60
Q17430	Q17430		-0.0268373	0.0847376	1	-0.811517	-0.916295	-0.579667	-0.743063	-0.744994	-0.899934	12	12	21.1	95.486	0	71.596	228540000	16	4761200
Q7YWT6	Q7YWT6	flp-28	-0.0268173	0.121943	1	-1.79398	-1.73776	-1.97954	-1.79744	-1.90207	-1.89222	2	2	50.7	7.6898	0	8.7134	106590000	5	35531000
Q9N3F0	Q9N3F0	Y54E10A.10	-0.0268011	0.106903	1	-0.170587	-0.314372	-0.0970335	-0.272427	-0.0933065	-0.296662	8	8	31.6	33.46	0	28.535	298120000	9	19875000	Ribosome production factor 2 homolog
A0A486WXI6;A0A486WWI5;A0A486WTI5;Q9XWU8	A0A486WXI6;A0A486WWI5;A0A486WTI5;Q9XWU8	epg-3	-0.0266371	0.110854	1	-0.251525	-0.435121	-0.185351	-0.405788	-0.28225	-0.263869	1	1	2.3	43.623	0.0013507	2.5251	41066000	1	3422100	Ectopic P granules protein 3
P34609	P34609	unc-16	-0.0265916	0.0726258	1	-1.41791	-1.65232	-1.58672	-1.72948	-1.37019	-1.63706	4	4	4.4	134.22	0	12.766	48064000	5	814640	JNK-interacting protein
G5EDF5	G5EDF5	tufm-2	-0.026564	0.291316	1	1.89566	1.86747	1.98148	1.91494	1.87011	1.87986	10	10	27.1	47.83	0	71.804	504620000	11	21026000
Q19324	Q19324	rpn-5	-0.0265608	0.101591	1	0.484305	0.524013	0.482083	0.649298	0.337392	0.424029	10	10	22.7	56.456	0	36.065	1022200000	17	36506000
H1UBK1;P90883;P50581	H1UBK1	map-2	-0.0265449	0.0545695	1	3.52619	3.75971	3.48988	3.84918	3.37294	3.47403	14	14	37.8	52.374	0	80.98	2688200000	36	122190000	Methionine aminopeptidase 2
Q93233	Q93233	pabp-2	-0.0265245	0.063653	1	-0.283006	-0.656922	-0.336591	-0.595255	-0.29839	-0.462447	3	3	25.9	22.603	0	55.867	145020000	4	20717000
G5ECA2	G5ECA2		-0.0264425	0.0485296	1	-1.42021	-0.948024	-1.38854	-1.13188	-1.48938	-1.21484	2	2	8.2	23.969	0.0017873	2.4374	28814000	2	2058100
Q9TXZ4;Q9TXZ3	Q9TXZ4	ugt-8	-0.0264343	0.170723	1	-0.927642	-0.877629	-0.986775	-1.04892	-0.942414	-0.880019	4	4	7.9	60.704	0	12.842	59956000	4	2306000
Q965S8;A0A061ADR6	Q965S8	eif-3.I	-0.0264298	0.122701	1	4.05658	4.12178	4.00432	4.15903	3.91319	4.03117	15	15	55	36.873	0	179.46	3896700000	38	243540000	Eukaryotic translation initiation factor 3 subunit I
G5EGK1;A0A0K3ATT6;G4S9F5;W6SBK6;A0A0K3AUD9	G5EGK1;A0A0K3ATT6;G4S9F5	tln-1	-0.0264247	0.0873734	1	4.14361	3.92578	4.15225	3.90526	4.17307	4.06403	57	57	33.2	279.12	0	323.31	4292000000	83	30440000
Q22111	Q22111	mmaa-1	-0.0263929	0.286673	1	2.06407	2.10587	2.08025	2.10269	1.98797	2.08035	13	13	41.4	44.216	0	96.431	537660000	18	26883000	Methylmalonic aciduria type A homolog, mitochondrial
Q9XW03	Q9XW03		-0.0263904	0.256933	1	0.0760069	0.173854	0.166026	0.151777	0.0628595	0.122079	7	7	37.1	24.344	0	33.022	295380000	10	22722000
Q9XTU6	Q9XTU6	snr-6	-0.0263793	0.091868	1	-1.87717	-1.86907	-1.83859	-1.68487	-1.99816	-1.98094	2	2	27.8	10.61	0	8.3376	421770000	2	105440000	Probable small nuclear ribonucleoprotein E
G5EC98	G5EC98	ctps-1	-0.0263389	0.121327	1	3.38861	3.44522	3.40094	3.53876	3.32505	3.29194	20	20	39.4	75.243	0	171.45	2224300000	37	63551000	CTP synthase
Q9XVZ8	Q9XVZ8	Y54G11A.11	-0.0262585	0.207928	1	-2.6178	-2.66352	-2.75317	-2.68426	-2.66848	-2.76052	1	1	9.5	9.6669	0.0079882	1.7722	40987000	1	20493000	Transcription elongation factor 1 homolog
O44662;O44665;O44663;O44664	O44662;O44665;O44663;O44664	nlp-31;nlp-28;nlp-30;nlp-29	-0.0261984	0.0587397	1	0.925391	0.583261	0.553821	0.468311	0.788085	0.727481	3	3	56	7.7876	0	22.591	455550000	7	91110000	Neuropeptide-like protein 31;QWGYGGY-amide;GYGGYGGY-amide;GYGGY-amide;GMYGGY-amide;PYGGYGW-amide;Neuropeptide-like protein 28;QWGYGGY-amide;GYGGYGGY-amide;GMYGGY-amide;GMYGGW-amide;Neuropeptide-like protein 30;QWGYGGY-amide;GYGGYGGY-amide;GYGGY-amide;GMW-amide;PYGGYGW-amide;Neuropeptide-like protein 29;QWGYGGY-amide;GYGGYGGY-amide;GMYGGY-amide;GMYGGW-amide
Q19683	Q19683	F21D5.5	-0.0261443	0.118528	1	-4.15523	-3.87857	-4.01202	-4.03861	-4.05735	-4.02828	2	2	5.7	46.187	0	4.9756	12472000	2	461940	Uncharacterized protein F21D5.5
D7SFI3;O45352	D7SFI3		-0.0260776	0.104947	1	2.65841	2.48877	2.6523	2.44975	2.69283	2.57868	13	13	72.8	28.561	0	106.98	2216800000	29	147780000
Q8MXR2	Q8MXR2	hrpf-2	-0.0260693	0.0658468	1	0.290118	-0.0565214	0.283387	0.0382576	0.295421	0.105098	4	4	8	66.711	0	22.733	307160000	7	8775900
Q18186	Q18186		-0.0259771	0.192784	1	-0.106231	0.0418291	-0.0843039	-0.0592175	-0.121427	-0.0459929	4	4	7.7	62.324	0	6.86	54176000	4	2006500
Q95QX5;H2KYH5;Q86GT7	Q95QX5;H2KYH5		-0.0259612	0.0794004	1	0.951514	0.736209	1.03696	0.736876	0.959767	0.950152	8	8	25.2	48.502	0	50.032	362500000	12	16477000
Q9N4J8	Q9N4J8	cct-3	-0.0259434	0.0856689	1	3.63061	3.78292	3.6284	3.83943	3.52835	3.59632	27	27	51.4	60.457	0	199.83	6062100000	50	189440000	T-complex protein 1 subunit gamma
G5EFF7	G5EFF7	ubql-1	-0.0259428	0.436696	1	1.4936	1.54406	1.58137	1.51614	1.51222	1.51285	11	11	32.3	54.086	0	111.73	807070000	12	36685000
O02495	O02495	snb-1	-0.025871	0.0370141	1	0.434899	-0.0874815	0.482137	0.0978241	0.552752	0.101365	5	5	47.7	12.025	0	80.147	819630000	7	163930000	Synaptobrevin-1
Q23424	Q23424	fzo-1	-0.0258309	0.078809	1	-1.06401	-1.34778	-1.03267	-1.26698	-1.06894	-1.18605	9	9	15.8	87.461	0	63.17	177820000	14	4135300	Transmembrane GTPase fzo-1
A0A0K3AWK1;G5EDF9;A0A0K3AU66;A0A0K3AQN5	A0A0K3AWK1;G5EDF9;A0A0K3AU66;A0A0K3AQN5	pgp-2	-0.025801	0.136629	1	1.11731	0.959867	1.13721	0.963066	1.09202	1.0819	17	17	15.5	140.46	0	62.033	508120000	24	8914300
Q8MNV5;H2KYV8;A0A2C9C3J8;A0A2C9C3R1;A0A2C9C3A0	Q8MNV5;H2KYV8;A0A2C9C3J8;A0A2C9C3R1;A0A2C9C3A0		-0.0257289	0.071961	1	-1.05174	-1.32398	-1.07964	-1.34032	-1.02705	-1.16517	5	5	8.3	118.46	0	10.494	78642000	6	1379700
Q9XWI1;U4PQS1	Q9XWI1		-0.0257152	0.0404322	1	-5.60015	-4.99247	-5.64494	-5.3524	-5.43623	-5.52608	6	6	3.8	228.32	0	24.679	35838000	6	334940
Q9XVJ3	Q9XVJ3	qdpr-1	-0.0256128	0.112671	1	1.34391	1.41873	1.15694	1.32467	1.28657	1.2315	9	9	41.1	24.713	0	52.7	1891700000	20	145510000
G5EFT4	G5EFT4	AP-1	-0.0256058	0.106719	1	2.71326	2.81249	2.6985	2.86979	2.60945	2.6682	13	13	26.8	68.248	0	72.357	718550000	16	24778000
G5ECK7;G5ED34	G5ECK7;G5ED34	dli-1	-0.0255791	0.618548	1	0.679776	0.695306	0.726092	0.699745	0.666085	0.658607	7	7	23.1	48.414	0	34.126	337500000	9	22500000
O01816	O01816	cytb-5.2	-0.0255582	0.0655712	1	2.87067	3.08275	2.92129	3.16514	2.7663	2.8666	5	5	55.3	15.633	0	62.897	1339300000	11	223220000
Q9U3A1	Q9U3A1		-0.0253922	0.0852878	1	-0.846097	-0.788003	-1.06922	-0.803577	-0.981423	-0.994498	2	2	20.6	18.024	0	24.538	222470000	3	24718000
Q22392	Q22392	dhs-19	-0.0253503	0.133969	1	-0.847289	-0.808707	-0.889779	-1.00529	-0.808961	-0.807578	4	4	18.2	33.395	0	16.911	104190000	5	6128900
Q19685	Q19685	mrps-33	-0.0253057	0.3084	1	-0.185647	-0.0948114	-0.164853	-0.135588	-0.194324	-0.191318	2	2	17.5	14.506	0	3.9702	78982000	2	11283000
Q95Q68	Q95Q68		-0.0252765	0.194438	1	-0.73755	-0.746818	-0.884803	-0.840433	-0.815772	-0.788795	4	4	14	46.244	0	43.009	183000000	9	11438000
Q93878	Q93878	erv-46	-0.0252479	0.435279	1	-0.971768	-0.967437	-0.975772	-1.03865	-0.999017	-0.953055	5	5	16.8	42.902	0	18.625	333730000	6	18541000
Q9XZI6	Q9XZI6	unc-11	-0.025232	0.118233	1	-0.696836	-0.909381	-0.661447	-0.791372	-0.768762	-0.783225	6	6	14.8	64.063	0	23.602	334380000	7	20899000	Phosphatidylinositol-binding clathrin assembly protein unc-11
Q17475;Q17474	Q17475;Q17474		-0.0252167	0.311435	1	2.20518	2.20408	2.17778	2.13326	2.2338	2.14434	15	15	34.6	61.125	0	126.05	2836900000	27	113480000
O18092;Q1ZXS4;Q1ZXS3	O18092;Q1ZXS4;Q1ZXS3		-0.0252031	0.0777996	1	-5.06565	-4.81443	-5.05357	-5.12047	-5.03737	-4.85143	2	2	6.7	31.819	0.0013441	2.4678	47791000	2	3676200
P11141	P11141	hsp-6	-0.0251729	0.0638774	1	5.6648	5.81922	5.60702	5.90969	5.50934	5.59648	38	38	67.1	70.844	0	323.31	27637000000	114	746950000	Heat shock 70 kDa protein F, mitochondrial
Q93235	Q93235	nkb-1	-0.02515	0.0875573	1	3.31699	3.05009	3.28599	3.0923	3.29145	3.19386	16	16	59.1	36.672	0	153.05	5125000000	26	244050000	Sodium/potassium-transporting ATPase subunit beta-1
Q22620;Q65ZK5	Q22620;Q65ZK5	pars-1	-0.0249993	0.243093	1	4.16111	4.2015	4.11695	4.19288	4.08072	4.13096	25	25	51.5	65.818	0	210.35	7563400000	50	204420000
Q09590	Q09590	emb-8	-0.0249421	0.0922829	1	3.33731	3.51227	3.3226	3.49149	3.23306	3.3728	26	26	47.4	75.207	0	187.26	2671700000	40	83491000	NADPH--cytochrome P450 reductase
Q9BL73	Q9BL73	ppk-2	-0.0249116	0.0619064	1	0.275857	-0.0426798	0.353192	0.0395775	0.27686	0.195197	6	6	15.2	45.493	0	31.029	279930000	7	15552000
Q93641	Q93641	sac-1	-0.0248594	0.201271	1	-1.27052	-1.26195	-1.29398	-1.29971	-1.38142	-1.21989	5	5	8.9	68.873	0	11.683	79298000	5	2332300
Q9N3F2	Q9N3F2		-0.024855	0.316895	1	0.780402	0.876212	0.780911	0.786446	0.795173	0.781343	5	5	14	56.414	0	40.136	164880000	9	5318800
W6RR25;Q9BL09	W6RR25;Q9BL09		-0.0247698	0.0319085	1	-1.52781	-0.989646	-1.3388	-0.892799	-1.53784	-1.49992	2	2	12.5	22.002	0	6.2882	65449000	2	7272100
Q09996	Q09996	lrs-1	-0.0247183	0.0795708	1	3.72363	3.8879	3.70774	3.92824	3.61593	3.70094	31	31	34.2	134.52	0	229.07	3055800000	56	49288000	Leucine--tRNA ligase
P29355	P29355	sem-5	-0.02471	0.110715	1	-0.203227	-0.0388632	-0.229257	-0.113325	-0.28959	-0.142562	5	5	30.7	26.21	0	8.9324	51816000	5	3238500	Sex muscle abnormal protein 5
Q9N4X8;A0A0M7RDX7;Q9N5R3;A0A486WUX8;G5ECL9	Q9N4X8;A0A0M7RDX7	gst-10	-0.0246236	0.0957488	1	2.01036	2.22563	2.04815	2.12171	1.94346	2.1451	10	10	53.8	24.795	0	45.01	1145300000	12	88103000	Glutathione S-transferase P 10
Q9TYJ7;U4PF58	Q9TYJ7	dpm-1	-0.0246172	0.137096	1	0.375035	0.445861	0.404277	0.48041	0.2653	0.405612	5	5	29.3	26.945	0	23.336	259380000	5	18527000
A0A1N7SYP6;Q95QW0;A0A1N7SYP7;A0A1N7SYR1	A0A1N7SYP6;Q95QW0;A0A1N7SYP7;A0A1N7SYR1	eif-3.L	-0.0245752	0.173484	1	3.78328	3.89181	3.816	3.88289	3.73443	3.80004	22	22	49.1	62.68	0	222.94	3058700000	45	95584000	Eukaryotic translation initiation factor 3 subunit L
O02365	O02365	ifa-2	-0.0245632	0.0818741	1	4.32804	4.05976	4.28599	4.08033	4.30642	4.21335	25	25	44.4	67.093	0	162.63	5680500000	50	162300000	Intermediate filament protein ifa-2
P49196	P49196	rps-12	-0.0245543	0.104724	1	4.08679	4.21659	4.07806	4.23298	3.98608	4.08872	9	9	75	15.069	0	231.79	21345000000	40	2668100000	40S ribosomal protein S12
H2KYS1	H2KYS1	hsp-43	-0.0245193	0.0512985	1	1.02202	1.06411	1.10036	1.33953	0.992019	0.781375	12	12	39.9	43.241	0	81.747	632150000	19	25286000
P39745	P39745	mpk-1	-0.0245059	0.171439	1	-0.418231	-0.419734	-0.458087	-0.561255	-0.39852	-0.409795	4	4	11.5	50.662	0	47.333	283480000	5	11812000	Mitogen-activated protein kinase mpk-1
Q9XVT0	Q9XVT0	rrbs-1	-0.0244945	0.133132	1	0.230802	0.130445	0.149888	0.139524	0.253501	0.0446253	6	6	28.8	37.985	0	46.57	328010000	10	25231000	Ribosome biogenesis regulatory protein homolog
Q93168	Q93168		-0.024387	0.0908927	1	1.90774	1.94875	1.90384	2.06367	1.88677	1.73675	6	6	22.2	38.567	0	24.315	790250000	8	37631000
Q22308;O18056;B7WN80;O62372;B7WN81	Q22308;O18056;B7WN80;O62372	ddx-19	-0.0243508	0.149026	1	1.87919	1.94623	1.8499	1.97196	1.83701	1.7933	15	15	19.7	108.27	0	103.76	558320000	22	9305400
P48154	P48154	rps-1	-0.0243285	0.0655115	1	5.18206	5.37464	5.08754	5.36933	5.03177	5.17015	21	21	63.8	28.96	0	202.14	45550000000	84	3036700000	40S ribosomal protein S3a
Q9BMU4;Q688Z6;U4PLG5;U4PQS6	Q9BMU4;Q688Z6;U4PLG5	atln-1	-0.0243152	0.516873	1	1.99697	1.98775	1.99856	2.00989	1.9426	1.95785	18	18	45.4	64.717	0	119.54	1299500000	28	54148000
Q95XM9	Q95XM9		-0.0242592	0.0614313	1	1.54736	1.23809	1.49064	1.33341	1.59557	1.27433	9	9	18.5	82.476	0	56.31	321550000	10	8461900
Q23402	Q23402	ZK1127.4	-0.024251	0.273625	1	0.471324	0.505672	0.510579	0.415083	0.530484	0.469254	4	4	11.2	39.545	0	7.3267	134640000	4	8415300	Protein BCCIP homolog
Q58A95;O02329	Q58A95;O02329	lron-9	-0.0242408	0.0878268	1	2.19438	2.06664	2.23935	1.97709	2.20848	2.24209	6	6	12.3	68.288	0	19.954	179240000	8	5974800
H1UBJ9;H1UBJ6;H1UBJ8	H1UBJ9;H1UBJ6		-0.02423	0.203072	1	-0.609574	-0.516164	-0.483977	-0.540207	-0.613341	-0.528857	9	9	13.5	96.877	0	24.003	105400000	9	2342200	DNA topoisomerase
Q7JMS5;G5EBG3	Q7JMS5;G5EBG3	cbp-2	-0.0241906	0.330609	1	1.05059	1.04119	0.999402	0.954838	1.0335	1.03028	5	5	29.6	22.241	0	40.649	416570000	6	37870000
Q9N4B1;U4PMH7	Q9N4B1	clp-7	-0.0240177	0.389074	1	1.88433	1.86797	1.94992	1.86329	1.88735	1.87953	7	7	14.4	86.294	0	59.432	299130000	7	13005000
Q21351	Q21351	gtbp-1	-0.0240177	0.0924132	1	3.47975	3.60038	3.42068	3.62669	3.42128	3.38079	14	14	33	52.455	0	95.341	5001100000	29	192350000
Q9XVS1	Q9XVS1	tag-72	-0.0240151	0.0784085	1	-3.90795	-3.95204	-3.61603	-3.83609	-3.81765	-3.89433	5	5	19.5	43.311	0	14.047	42571000	5	1637400	mRNA cap guanine-N7 methyltransferase
O01755	O01755	apm-1	-0.0239967	0.199449	1	-1.36728	-1.49736	-1.35314	-1.44074	-1.4191	-1.42994	3	3	8.5	48.617	0	9.4291	59992000	4	2307400
H2KYE0	H2KYE0	nra-4	-0.0239897	0.506158	1	4.14177	4.14307	4.1103	4.08976	4.09017	4.14324	39	39	47	121.9	0	292.62	4061000000	53	58855000
Q17974	Q17974		-0.0239801	0.17493	1	2.68625	2.77898	2.70585	2.7564	2.6139	2.72884	29	29	33.4	118.89	0	112.67	870150000	33	12987000
V6CIT8;V6CJZ0;V6CLD4;Q9BL92;V6CLC2	V6CIT8;V6CJZ0;V6CLD4;Q9BL92;V6CLC2	hgap-1	-0.0239083	0.158108	1	0.0953512	0.102635	0.108281	-0.0200195	0.1759	0.0786619	2	2	4.1	67.558	0	9.5669	62396000	2	2151600
C0P278	C0P278		-0.0239029	0.302029	1	-1.46875	-1.44694	-1.38075	-1.4916	-1.4306	-1.44596	5	5	31.7	29.677	0	38.312	174570000	5	11638000
P34479	P34479	skat-1	-0.0238924	0.132662	1	0.692044	0.812625	0.749478	0.619549	0.809909	0.753013	2	2	3.7	51.338	0.00023485	3.0741	83072000	2	6922700	Probable amino acid transporter skat-1
O02056	O02056	rpl-4	-0.0238911	0.0720708	1	5.19993	5.38661	5.17871	5.41092	5.08506	5.1976	26	26	64.6	38.659	0	322.7	64435000000	125	3391300000	60S ribosomal protein L4
G5EC40	G5EC40	tre-1	-0.0238902	0.046149	1	-7.54133	-7.65693	-7.24207	-7.61476	-7.2511	-7.64614	2	2	2.8	66.867	0.0032837	2.1892	35392000	2	1361200	Trehalase
P17343;D1MN68	P17343;D1MN68	gpb-1	-0.0238848	0.101121	1	1.53127	1.3457	1.4912	1.3059	1.48526	1.50536	10	10	49.7	37.406	0	124.38	1988000000	21	152920000	Guanine nucleotide-binding protein subunit beta-1
P34384	P34384	F02A9.4	-0.0238606	0.244163	1	1.58705	1.62674	1.58474	1.64266	1.5188	1.56549	7	7	28.9	44.38	0	59.579	436890000	8	22994000	Uncharacterized protein F02A9.4b
Q9U2T9;A0A0K3AS36;E6N0W0;A0A0K3AUH0;E6N0W1;A0A0K3ARL5	Q9U2T9;A0A0K3AS36;E6N0W0;A0A0K3AUH0;E6N0W1;A0A0K3ARL5	itsn-1	-0.0238517	0.0869525	1	0.363399	0.307227	0.418042	0.155272	0.437936	0.423905	9	9	10	120.49	0	44.87	140200000	9	3047900
Q9GYJ9	Q9GYJ9	snx-1	-0.0238098	0.111067	1	-0.639796	-0.492587	-0.644879	-0.525953	-0.728309	-0.59443	7	7	19.1	54.106	0	17.475	129390000	9	4792400
P54811	P54811	cdc-48.1	-0.0237392	0.227994	1	2.60618	2.63421	2.61437	2.66346	2.59486	2.52522	38	16	64.9	89.784	0	148.64	9807400000	32	217940000	Transitional endoplasmic reticulum ATPase homolog 1
Q23087	Q23087	acl-9	-0.0236829	0.18425	1	-4.05573	-4.19644	-4.07686	-4.14805	-4.0901	-4.16193	2	2	8.3	46.459	0	5.5723	18309000	2	1077000
H8ESF4;A0A3P6NNV9;G5EF87;H8ESF3;A0A3P6P9B9;A0A3P6NPD2;A0A3P6MYA1;A0A3P6N6K6	H8ESF4;A0A3P6NNV9;G5EF87;H8ESF3;A0A3P6P9B9;A0A3P6NPD2;A0A3P6MYA1;A0A3P6N6K6	swsn-1	-0.0236794	0.063417	1	1.98337	1.66832	2.02975	1.77706	1.99008	1.84325	7	7	11.8	73.967	0	18.85	350230000	9	12077000
Q9XXU9	Q9XXU9	vha-11	-0.0236673	0.0772212	1	4.43967	4.14909	4.43599	4.23788	4.40613	4.30974	19	19	50.8	43.458	0	123.26	6657600000	47	277400000	V-type proton ATPase subunit C
Q95PZ4	Q95PZ4	xpb-1	-0.0236635	0.176857	1	-2.60949	-2.53569	-2.64897	-2.64535	-2.67324	-2.54656	1	1	1.4	89.509	0.00045788	2.7837	11779000	1	256060
A0A486WUJ5;Q22307	A0A486WUJ5;Q22307	rha-1	-0.0236003	0.113604	1	-2.04511	-2.17764	-2.09743	-2.15941	-2.00646	-2.22511	6	6	6.1	139.81	0	15.294	49372000	7	736900	Probable ATP-dependent RNA helicase A
Q18782;A0A5K1ICF1	Q18782;A0A5K1ICF1		-0.0234855	0.0724797	1	-0.3805	-0.139415	-0.376576	-0.172186	-0.449697	-0.345065	6	6	7.4	102.68	0	16.014	221140000	6	4607100
Q21338	Q21338	spt-5	-0.0234753	0.189583	1	0.87132	0.775712	0.864581	0.758139	0.881152	0.801896	15	15	14.1	133.36	0	47.168	389930000	17	5570400	Transcription elongation factor SPT5
Q09320	Q09320	F40B5.2	-0.0234391	0.65327	1	-3.6097	-3.61341	-3.60435	-3.60092	-3.64429	-3.65257	1	1	2.3	53.488	0.00023026	2.8573	12450000	1	622490	Putative metallophosphoesterase F40B5.2
Q9XWK3	Q9XWK3	npp-4	-0.0234028	0.101889	1	-1.25063	-1.38187	-1.15435	-1.22326	-1.24996	-1.38384	6	6	18	54.376	0	30.41	123250000	6	7702800
Q1ZXU7	Q1ZXU7		-0.0233825	0.102272	1	-0.0784845	0.0870714	-0.0068903	0.097065	-0.0317774	-0.133739	2	2	32.5	9.3186	0	25.929	111550000	3	27887000
O17907	O17907	ctg-1	-0.0233749	0.108103	1	-0.968007	-0.936467	-0.965318	-1.12676	-0.949439	-0.863717	4	4	12.3	43.847	0	8.4421	50090000	4	2636300
Q20675	Q20675		-0.0233498	0.0974437	1	-2.16303	-2.1929	-2.08103	-2.32695	-2.08486	-2.0952	3	3	17.6	36.829	0	17.601	37230000	3	2326900
Q9N5X5	Q9N5X5		-0.023331	0.105425	1	-2.70036	-2.6314	-2.52592	-2.76464	-2.59544	-2.5676	2	2	4.9	58.495	0	5.9579	18455000	2	615180	Glutamyl-tRNA(Gln) amidotransferase subunit B, mitochondrial
U4PEH8;O62301	U4PEH8;O62301	smg-8	-0.0232935	0.323768	1	-0.0657434	-0.156114	-0.0824041	-0.110004	-0.144017	-0.12012	2	2	2.1	99.728	0.00023849	3.2573	659070000	3	14023000	Protein smg-8
P90861	P90861	phip-1	-0.023236	0.145497	1	-4.502	-4.62947	-4.49854	-4.53593	-4.51639	-4.6474	3	3	31	13.197	0	15.242	87559000	4	12508000
G5EBG0	G5EBG0	him-3	-0.0232166	0.0594356	1	-0.738324	-0.466502	-0.63684	-0.446835	-0.826612	-0.63787	6	6	23.7	33.12	0	20.257	105110000	6	5255700
Q20276	Q20276	fip-5	-0.0231835	0.0323807	1	0.18575	-0.163888	0.0280447	-0.152765	0.424802	-0.29168	3	3	50	7.724	0	20.649	221800000	4	55450000
Q09974	Q09974		-0.0231524	0.20923	1	-2.25645	-2.34001	-2.3141	-2.28817	-2.29526	-2.3966	8	8	21	49.05	0	21.804	197150000	8	8571600
Q9GRZ1;Q9GRZ0	Q9GRZ1;Q9GRZ0	ebp-1;ebp-3	-0.0231365	0.0493756	1	0.931445	0.506923	0.846536	0.638773	0.928451	0.648271	11	11	50	34.854	0	58.687	788020000	16	49251000
Q49HI3;Q14DX2;G5EE26;A0A0K3AR90;A0A0K3AWL6;A0A0K3ATN9	Q49HI3;Q14DX2;G5EE26;A0A0K3AR90;A0A0K3AWL6;A0A0K3ATN9	tom-1	-0.0230227	0.0392798	1	-1.73402	-2.00083	-1.80476	-2.2344	-1.68412	-1.69016	2	2	2	123.69	0	7.2302	50996000	2	894660
B5WWL2	B5WWL2		-0.0230144	0.150023	1	-0.944112	-1.10137	-0.9763	-0.970091	-1.04653	-1.0742	3	3	16.3	27.503	0	12.143	183580000	3	16689000
K8FDZ2;H2KMJ9;Q9XWX5;H2KMJ6;C0Z3L4;H2KMJ7;A5HW96;C0Z3L5	K8FDZ2;H2KMJ9;Q9XWX5;H2KMJ6;C0Z3L4;H2KMJ7;A5HW96;C0Z3L5		-0.0229731	0.0474234	1	-2.26496	-2.42993	-2.42613	-2.70697	-2.20315	-2.27981	2	2	2.4	100.08	0	9.1221	43324000	2	1604600
O45451;O44576;H2L0Q5	O45451;O44576;H2L0Q5	gst-38;gst-21	-0.0229381	0.141803	1	0.280499	0.3385	0.233483	0.360802	0.235423	0.187444	2	2	8.6	23.762	0	5.317	120000000	3	8571300
O18155	O18155		-0.0229222	0.091044	1	1.12155	1.33972	1.07498	1.12675	1.11103	1.2297	3	3	10.4	31.071	0	7.1342	105460000	3	7030900
Q9N5U5	Q9N5U5	cdc-73	-0.0228879	0.381237	1	0.119874	0.122371	0.049283	0.0894394	0.0626936	0.0707312	7	7	17.4	58.092	0	32.628	173000000	11	5088200	Cell division cycle protein 73
O18199	O18199	mrpl-37	-0.022837	0.262984	1	2.09523	2.11298	2.0229	2.09271	2.0495	2.0204	9	9	21.8	48.868	0	28.227	631940000	11	23405000
Q9U1V9;Q9U1W0	Q9U1V9;Q9U1W0	dnj-29	-0.0226914	0.134766	1	1.68958	1.8475	1.81728	1.79595	1.68455	1.80579	12	12	23.4	86.536	0	159.33	679080000	14	16977000
A0A7I9BCB0;Q09359	A0A7I9BCB0;Q09359	ZK1307.1	-0.022589	0.0926563	1	1.50976	1.78698	1.58546	1.59825	1.56201	1.65417	11	11	50.2	30.524	0	59.864	1051300000	16	95576000	Uncharacterized protein ZK1307.1
O01600	O01600		-0.0225554	0.0936458	1	-2.2866	-2.19619	-2.06781	-2.10696	-2.30785	-2.20346	2	2	4.8	71.104	0	12.924	56756000	2	2027000
Q9BL07	Q9BL07	Y54F10AM.8	-0.0224867	0.0757331	1	3.06369	2.89046	3.07514	2.81754	3.05278	3.0915	15	15	31.3	67.245	0	100.42	2270400000	25	78290000	Putative phospholipase B-like 3
Q95Q18	Q95Q18	Y53F4B.39	-0.0224708	0.110587	1	2.30115	2.14646	2.36991	2.18822	2.26472	2.29716	10	10	53.6	33.102	0	89.774	1336100000	14	102780000	Beta-lactamase-like protein 2 homolog
Q9XXA7	Q9XXA7	tag-131	-0.0223112	0.127805	1	-1.11617	-1.09054	-1.02286	-1.20494	-1.08493	-1.00664	5	5	22.1	36.242	0	12.479	91501000	6	5718800	Neuferricin homolog
P35602;D7SFR1	P35602;D7SFR1	unc-101	-0.0221707	0.394842	1	-0.927138	-0.91076	-0.92028	-0.985666	-0.932218	-0.906806	2	2	4.5	48.228	0.0047383	2.0324	42898000	1	1865100	AP-1 complex subunit mu-1-I
Q93568	Q93568		-0.0220798	0.0840643	1	0.687856	0.938647	0.710834	0.811378	0.662652	0.797067	6	6	56.6	21.73	0	70.55	210920000	6	21092000
U4PS45;Q9GSX9	U4PS45;Q9GSX9	ric-8	-0.0220642	0.172553	1	-3.58779	-3.52444	-3.54917	-3.65898	-3.50556	-3.56305	2	2	16.1	22.865	0.00024564	3.6599	13000000	2	928570	Synembryn
Q9N361	Q9N361	mrps-25	-0.0220318	0.112323	1	-3.99123	-3.80974	-4.01419	-4.00294	-3.97467	-3.90364	3	3	21.2	19.803	0	6.3461	56430000	3	4702500	Probable 28S ribosomal protein S25, mitochondrial
O17528	O17528	sel-9	-0.0220083	0.165052	1	-1.93466	-1.76181	-1.85907	-1.87318	-1.88173	-1.86666	2	2	9.4	22.986	0	7.7362	168840000	3	18760000	Suppressor/enhancer of lin-12 protein 9
Q09372	Q09372	ZK177.4	-0.0220054	0.0907167	1	-3.82687	-3.92033	-3.78598	-4.0044	-3.73942	-3.85537	3	3	8.1	74.021	0	4.5727	21616000	3	600450	Uncharacterized protein ZK177.4
Q86S40	Q86S40	C50D2.7	-0.0219889	0.0817584	1	-0.377398	-0.529382	-0.334987	-0.584917	-0.363322	-0.359494	6	6	18.7	56.762	0	22.172	65031000	6	2709600	Probable ADP-dependent glucokinase
Q95XR1	Q95XR1	tbca-1	-0.0219558	0.188532	1	-0.453706	-0.355519	-0.384944	-0.355782	-0.469916	-0.434339	3	3	40.5	12.294	0	31.153	249400000	7	41566000
Q9XUP3	Q9XUP3	eif-3.K	-0.0218808	0.0806926	1	1.00562	1.2304	1.11337	1.19627	0.959439	1.12803	8	8	39.2	27.031	0	41.622	1198100000	8	70474000	Eukaryotic translation initiation factor 3 subunit K
G5EFC4	G5EFC4		-0.0218789	0.0737168	1	0.000628471	-0.193196	0.0698595	-0.167002	0.0655165	-0.0868597	9	9	15.9	85.7	0	36.067	215890000	11	5265600
O17594	O17594		-0.0218767	0.0296251	1	-5.79865	-6.31179	-5.93924	-6.42415	-5.78855	-5.90262	2	2	15.5	24.353	0	4.6425	22835000	2	2075900
Q8I711;Q10039	Q8I711;Q10039	gars-1;grs-1	-0.0218477	0.0858308	1	2.91998	3.01005	2.8918	3.08007	2.80467	2.87155	25	25	48.5	76.483	0	130.06	4269500000	53	121990000	Glycine--tRNA ligase
D3YT37;D3YT36;Q23539	D3YT37;D3YT36;Q23539	pyk-2	-0.0218058	0.508933	1	1.60181	1.58032	1.58474	1.58902	1.53237	1.58005	17	16	50.8	50.233	0	114.62	1227000000	23	47193000	Pyruvate kinase
O16785	O16785	pat-6	-0.0217911	0.069138	1	2.64767	2.41921	2.68776	2.42629	2.66864	2.59434	13	13	44.5	43.001	0	102.64	845150000	19	46953000	Paralyzed arrest at two-fold protein 6
P91151	P91151	cogc-5	-0.021767	0.160034	1	0.683204	0.639577	0.716985	0.574442	0.667506	0.732516	8	8	13.9	74.427	0	30.328	217880000	9	5314100
Q86B39;O16720	Q86B39;O16720	alg-2	-0.021671	0.0906656	1	0.849435	1.01649	0.731816	0.80653	0.848769	0.877427	13	8	19.8	99.525	0	44.731	146600000	8	3665000	Protein argonaute
P91243	P91243	dnj-9	-0.0215197	0.443557	1	0.780288	0.735652	0.747922	0.764217	0.724246	0.710839	7	7	9.4	63.886	0	23.257	275300000	8	9832200
Q9XXT5	Q9XXT5	lpin-1	-0.021512	0.0982254	1	1.03196	0.98902	1.19507	0.956888	1.10671	1.08791	5	5	8.4	89.499	0	16.66	90492000	5	2056600
Q9BKT9;X5M8Y9	Q9BKT9;X5M8Y9	npp-13	-0.0215	0.31636	1	1.06354	1.07769	1.0976	1.09854	1.00958	1.06622	10	10	16.6	88.279	0	80.39	332070000	11	7065300
Q93545;Q93544	Q93545		-0.0214764	0.121966	1	2.71468	2.86193	2.72281	2.81742	2.66854	2.74903	11	11	63.1	26.767	0	80.064	742490000	12	46406000
H2KYB8;Q8MXG5	H2KYB8;Q8MXG5	grld-1	-0.021458	0.0737101	1	0.553893	0.383641	0.589364	0.327702	0.559562	0.575261	4	4	9	58.891	0	11.628	133790000	4	4778100
Q9U367	Q9U367		-0.0214574	0.0669852	1	-0.776269	-0.834254	-0.525426	-0.8279	-0.748006	-0.624415	7	7	9	105.04	0	26.5	66793000	8	1284500
G1K108;O45298	G1K108;O45298	atgp-2	-0.0214192	0.0359802	1	0.737714	0.400254	0.811246	0.31773	0.822497	0.744729	3	3	5.1	68.54	0	12.766	198750000	3	6853500
Q17802	Q17802	cpg-1	-0.0214163	0.0125357	1	-2.31446	-1.73815	-2.23956	-1.06288	-2.79205	-2.5015	2	2	3.4	61.805	0	4.9652	102440000	4	14634000	Chondroitin proteoglycan 1
O61208;Q8ITY3	O61208;Q8ITY3	gip-1	-0.0213954	0.372693	1	-2.08665	-2.09503	-2.12373	-2.11379	-2.09197	-2.16382	4	4	5.7	100.28	0	18.027	115480000	7	2220700
P30635	P30635	trxr-2	-0.0213881	0.291688	1	-0.715852	-0.687844	-0.660029	-0.696962	-0.75727	-0.673657	2	2	5.4	55.045	0	6.8932	43447000	2	1810300	Probable glutathione reductase 2
Q09220	Q09220	B0228.1	-0.021355	0.030369	1	-5.40145	-5.81569	-5.41419	-5.93408	-5.27791	-5.48341	1	1	6.2	25.399	0.00023629	3.1668	11266000	1	866600	Uncharacterized protein B0228.1
Q23635	Q23635		-0.0213385	0.0798372	1	0.325585	0.0899076	0.324721	0.311407	0.234193	0.130599	5	5	5.4	77.123	0	15.856	1019500000	8	203900000
P45970	P45970	lin-5	-0.0213156	0.0847036	1	-1.09466	-0.978057	-1.06634	-0.907116	-1.17655	-1.11933	1	1	1.8	93.439	0	5.5669	26548000	1	491630	Spindle apparatus protein lin-5
Q09475	Q09475	C28H8.3	-0.0212456	0.0784101	1	3.90086	4.06096	3.85075	4.05598	3.82081	3.87204	51	51	34.9	194.09	0	264.71	4285000000	77	52256000	Uncharacterized helicase C28H8.3
E1B6R1;P34442	E1B6R1;P34442	F54C8.4	-0.0212094	0.0275795	1	-4.28412	-4.49834	-4.09859	-4.46796	-3.86106	-4.61565	1	1	2.9	31.237	0.00023491	3.0759	13208000	1	1200700	Probable tyrosine-protein phosphatase F54C8.4
O44959	O44959	riok-1	-0.0211455	0.0407739	1	-4.03474	-4.53411	-3.9796	-4.19987	-4.19761	-4.2144	2	2	5.5	58.664	0	4.6348	5363300	2	214530	Serine/threonine-protein kinase RIO1
Q23246;Q9U393;Q9XXL3	Q23246	ssp-34	-0.0210695	0.106378	1	0.998113	1.05502	0.982751	1.11916	0.965825	0.887696	3	3	39.3	11.609	0	5.7853	117540000	4	23508000	Sperm-specific class P protein 34
P41988	P41988	cct-1	-0.0210295	0.0892858	1	3.51581	3.64759	3.52393	3.67829	3.4336	3.51235	21	21	50.6	58.802	0	162.28	5155500000	37	166310000	T-complex protein 1 subunit alpha
A9Z1L6	A9Z1L6		-0.0210155	0.0913291	1	-0.603724	-0.532172	-0.681437	-0.487307	-0.695506	-0.697568	3	3	14.5	44.185	0	4.6384	46546000	3	2023700
P48152	P48152	rps-3	-0.0209856	0.0548758	1	4.92116	5.13396	4.83159	5.11736	4.78383	4.92256	21	21	76.5	27.313	0	217.47	38187000000	88	2121500000	40S ribosomal protein S3
Q18037	Q18037		-0.0209653	0.101571	1	0.362214	0.436465	0.327521	0.483515	0.320064	0.259727	7	7	26.9	43.08	0	52.9	430810000	11	26925000
Q18639	Q18639	dhs-18	-0.0209347	0.121965	1	1.71842	1.66481	1.68404	1.54727	1.73797	1.71924	8	6	29	31.524	0	21.436	324640000	8	21643000
Q95QI1;Q8I4K3	Q95QI1;Q8I4K3		-0.0209188	0.169536	1	-1.93297	-2.06269	-2.05496	-2.06514	-2.04983	-1.99841	4	4	13.9	33.108	0	10.248	78739000	4	4631700
H2KZ52	H2KZ52	mrpl-14	-0.020882	0.185429	1	-1.3171	-1.288	-1.2354	-1.35444	-1.23326	-1.31546	2	2	13.2	22.15	0	13.072	68528000	2	4894900
Q45EK1	Q45EK1	ttr-36	-0.0208359	0.0634222	1	-2.63901	-2.93521	-2.72415	-2.79486	-2.65716	-2.90885	2	2	28.1	15.281	0	36.207	252690000	4	31587000
P34662	P34662	rpl-35	-0.0208184	0.0418429	1	0.747806	1.08867	0.755689	1.08961	0.667434	0.772668	4	4	22	14.195	0	14.552	12089000000	12	3022200000	60S ribosomal protein L35
Q966P8	Q966P8		-0.0207561	0.132675	1	0.472089	0.58166	0.517432	0.452812	0.45712	0.598981	5	4	10.6	69.538	0	16.912	182630000	4	5534400
O76512	O76512	smg-2	-0.020683	0.0841954	1	0.430238	0.480128	0.481654	0.608271	0.398871	0.322829	7	7	6.5	120.02	0	40.551	147430000	7	2586600	Regulator of nonsense transcripts 1
Q9N3I0;O61209	Q9N3I0;O61209	col-70	-0.0205507	0.0482337	1	-1.82466	-1.8948	-1.8572	-2.16325	-1.78577	-1.6893	1	1	1.8	46.323	0.0043337	2.0772	42561000	1	2364500
Q21738	Q21738	paxt-1	-0.020517	0.278652	1	-2.98839	-2.89429	-2.9472	-2.98418	-2.94397	-2.96327	1	1	2.4	37.494	0.0047393	2.0334	12485000	1	624250
H2KYG4;O45137	H2KYG4;O45137	bas-1	-0.0204573	0.0616931	1	-0.589307	-0.274926	-0.582013	-0.496202	-0.59242	-0.418996	3	3	6	58.3	0	11.093	153040000	3	6376800
Q09979	Q09979	dhs-6	-0.0203695	0.160539	1	3.79535	3.66464	3.74154	3.74714	3.73717	3.65611	16	16	42.1	45.475	0	63.183	2008800000	26	69269000
C6KRJ0;B6VQ62;S6EZR2;D3YT14;S6FD20;D3YT13;S6F568;Q20456	C6KRJ0;B6VQ62;S6EZR2;D3YT14;S6FD20;D3YT13;S6F568;Q20456	hum-4	-0.020332	0.0378367	1	0.368844	0.0687609	0.346568	-0.0680943	0.403167	0.388104	10	10	14.3	111.05	0	57.537	197480000	10	3347100
Q9XU97	Q9XU97		-0.0203009	0.136639	1	0.305953	0.360887	0.29214	0.399683	0.261636	0.236758	4	4	61.5	8.8682	0	30.416	7236000000	12	1809000000
G5ECG7	G5ECG7	dsc-4	-0.0202862	0.106858	1	2.6672	2.77763	2.75759	2.74337	2.59927	2.79892	19	19	28.8	101.02	0	172.32	2191800000	27	45662000
O02220	O02220	mrpl-34	-0.0202411	0.204838	1	0.0917521	0.0900526	0.00470066	0.0860386	0.0406904	-0.000946999	7	7	39.2	21.43	0	20.272	250400000	9	16693000
G5ECV9	G5ECV9	alh-3	-0.0202265	0.101053	1	3.55606	3.50453	3.5197	3.36607	3.57402	3.57951	31	31	43.2	99.276	0	177.3	4399000000	55	86255000	10-formyltetrahydrofolate dehydrogenase
A0A486WTT8;A0A486WX74;Q3Y409;A0A486WXA9;H2L003;H2L005;H2L004	A0A486WTT8;A0A486WX74;Q3Y409;A0A486WXA9;H2L003;H2L005	lmd-3	-0.0201693	0.0766526	1	-0.306645	-0.379354	-0.559155	-0.451029	-0.334426	-0.520207	5	5	8.3	89.62	0	11.902	248230000	8	5281400
O16311	O16311		-0.0201349	0.0910235	1	-0.390534	-0.603909	-0.446025	-0.51972	-0.412551	-0.568603	2	2	5.7	42.945	0	6.5498	256520000	2	13501000	KRR1 small subunit processome component
A0A5E4LZ56;O17397	A0A5E4LZ56;O17397	F52H2.6	-0.0200981	0.141617	1	-0.561772	-0.655948	-0.508107	-0.612146	-0.636819	-0.537156	10	10	25	60.464	0	32.57	270800000	11	9026500	Diminuto-like protein
G5EFJ8	G5EFJ8	pcp-2	-0.0200392	0.089177	1	-1.32807	-1.111	-1.29513	-1.3253	-1.28676	-1.18225	4	4	6.5	121.53	0	11.906	36036000	5	1162500
Q9BKR9;Q7Z1Q8	Q9BKR9		-0.0199862	0.0831838	1	0.0178041	-0.178863	0.00306034	-0.183636	0.00398922	-0.0383101	4	4	6.1	64.555	0	10.158	211660000	7	9202500
O01590	O01590		-0.0199645	0.104703	1	1.62899	1.6083	1.70686	1.50542	1.67637	1.70246	15	15	19.5	111.66	0	83.855	391060000	16	6410900
O17580	O17580	pro-2	-0.0199534	0.152594	1	-3.44797	-3.46006	-3.47352	-3.40775	-3.57181	-3.46185	4	4	4.3	81.953	0	6.456	30299000	4	946850	Nucleolar complex protein 2 homolog
Q10943	Q10943	arf-1.2	-0.0199429	0.14718	1	2.33252	2.45618	2.34422	2.37354	2.29712	2.40243	10	10	73.5	20.521	0	151.79	2980600000	23	298060000	ADP-ribosylation factor 1-like 2
G5EFI4	G5EFI4	lec-5	-0.0199118	0.0713393	1	4.30635	4.05106	4.25678	4.06751	4.23972	4.24723	17	17	49.7	35.437	0	144.03	8043000000	37	365590000	Galectin
Q09EE7;Q94392	Q09EE7;Q94392	nsf-1	-0.0198743	0.161229	1	3.20712	3.16305	3.14463	3.07396	3.16119	3.22003	22	21	40.9	83.825	0	131.34	1140000000	28	24254000	Vesicle-fusing ATPase
D5MCN2	D5MCN2	larp-1	-0.0198533	0.182948	1	3.11504	3.08585	3.03878	3.11939	3.0621	2.99862	23	23	31.4	128.27	0	145.96	3832900000	36	72319000	La-related protein 1
Q93425	Q93425	mrps-5	-0.0196988	0.181716	1	1.19237	1.28075	1.29025	1.28654	1.19521	1.22251	10	10	30.5	49.59	0	68.491	471990000	13	16857000	Putative 28S ribosomal protein S5, mitochondrial
Q09476	Q09476	pxl-1	-0.0196549	0.0700168	1	0.165227	-0.108497	0.0722075	-0.0680008	0.126384	0.01159	5	5	17.7	46.452	0	25.953	171270000	5	8563400	Paxillin homolog 1
Q7YWX7	Q7YWX7	mig-14	-0.0196514	0.28232	1	-3.37876	-3.40687	-3.38914	-3.36086	-3.45232	-3.42054	2	2	3.8	63.305	0	6.3004	25755000	2	1170700
A7DT40	A7DT40		-0.0196327	0.180519	1	0.563693	0.495179	0.63309	0.529007	0.537719	0.566339	6	6	10.9	79.997	0	25.611	96696000	6	2417400
Q9N2Y1	Q9N2Y1	pbo-1	-0.0195602	0.052759	1	0.168883	0.211596	-0.0720778	0.248898	-0.0694838	0.0703077	5	5	31.6	22.639	0	19.871	267530000	6	24321000
Q19743	Q19743	hil-3	-0.0195163	0.0203669	1	-1.12522	-1.72493	-1.01498	-1.72497	-0.928136	-1.27057	1	1	6.2	21.707	0	11.031	103620000	3	25904000	Histone H1.3
O45181	O45181		-0.0194724	0.078679	1	1.98887	1.95471	1.76205	1.90612	1.95686	1.78422	15	15	20.1	86.818	0	91.77	2558900000	24	106620000
B0M0N9;B0M0P0;B6VQ90;H2L2H2;H2L2H3;U4PRW7	B0M0N9;B0M0P0;B6VQ90;H2L2H2;H2L2H3;U4PRW7	glna-1	-0.0194635	0.0791967	1	-0.389752	-0.496181	-0.33348	-0.57062	-0.351827	-0.355357	4	4	6.8	89.572	0	9.356	74924000	4	1827400
A0A0K3ARK6;Q20230	A0A0K3ARK6;Q20230	F40F8.1	-0.0193828	0.0641969	1	1.30244	1.08522	1.35489	1.09833	1.29811	1.28796	5	5	31.1	25.348	0	32.976	289600000	5	20686000	UMP-CMP kinase 2
O45398;G1K105;G1K106	O45398;G1K105;G1K106		-0.019365	0.144688	1	-0.858291	-0.880614	-0.880672	-0.984949	-0.875367	-0.817355	4	4	5.2	121.69	0	22.68	51387000	4	766960
O62477	O62477		-0.0192582	0.1103	1	0.28898	0.225945	0.383922	0.194023	0.315698	0.331351	14	14	17	102.44	0	51.841	416580000	15	10415000
M1Z859;G5ECH9	M1Z859;G5ECH9		-0.0192188	0.0318191	1	0.0644636	0.477576	0.169486	0.533758	0.000695229	0.119416	5	5	17.5	33.006	0	70.584	119140000	5	7446200
Q09278	Q09278	C45G9.5	-0.0191889	0.0985514	1	-0.645795	-0.506797	-0.489736	-0.515709	-0.665175	-0.51901	7	7	34.2	36.017	0	47.235	237650000	12	12508000	Uncharacterized protein C45G9.5
O61880	O61880		-0.0191469	0.0185502	1	1.54937	0.679753	1.38818	0.991844	1.61704	0.950988	5	5	56.5	17.756	0	86.455	3061600000	11	1020500000
O16303	O16303	dnj-19	-0.0190395	0.0334642	1	1.16378	1.46063	1.01948	1.47379	1.01027	1.10271	12	12	41.9	47.514	0	78.722	1571800000	17	92459000
Q19459	Q19459	F14E5.2	-0.0189416	0.127964	1	3.06875	3.19498	3.10705	3.05691	3.07424	3.1828	21	21	24.4	131.67	0	179.27	1474700000	33	24176000	Golgi apparatus protein 1 homolog
F5GUG7;F5GUG6;F5GUH2;F5GUG8;F5GUH1;F5GUH0;F5GUG9	F5GUG7;F5GUG6;F5GUH2;F5GUG8;F5GUH1;F5GUH0;F5GUG9		-0.018939	0.0415065	1	-0.193425	-0.423358	-0.129277	-0.34656	-0.0188169	-0.437501	4	4	21	24.042	0	28.78	614740000	12	43910000
O44511	O44511	sph-1	-0.018734	0.057992	1	-1.33671	-1.42529	-1.23484	-1.54121	-1.29129	-1.22054	2	2	7.5	25.464	0	6.8732	39127000	2	4890900
Q95ZQ3;Q22099	Q95ZQ3;Q22099	kars-1;krs-1	-0.0186853	0.0760678	1	3.53284	3.61711	3.53047	3.70244	3.43831	3.48362	25	25	59.4	67.883	0	166.92	5195000000	41	179140000	Lysine--tRNA ligase
C0Z1Y9	C0Z1Y9		-0.0186357	0.300579	1	0.59257	0.621852	0.575192	0.594332	0.535844	0.603532	5	5	22.5	26.584	0	17.072	151410000	7	10094000
Q9XWN7	Q9XWN7		-0.018597	0.0486411	1	0.936955	1.18817	0.820796	1.08203	0.828345	0.979758	6	6	27.2	37.214	0	56.822	435700000	7	25629000
H2KZJ5;Q6EZG4	H2KZJ5;Q6EZG4	glrx-3	-0.0185792	0.107033	1	2.84776	2.87737	2.90263	2.96961	2.76161	2.84079	10	10	32.2	38.481	0	68.117	854590000	13	47477000
A0A5E4LWN1;H2KZS3;A0A5E4M2N5;H2KZS2;A0A5E4LZT0;A0A5E4M3L3;A0A5E4LX00;A0A5E4LZC5;H2KZS4;H2KZS5	A0A5E4LWN1;H2KZS3;A0A5E4M2N5;H2KZS2;A0A5E4LZT0;A0A5E4M3L3;A0A5E4LX00;A0A5E4LZC5		-0.0185296	0.0829908	1	4.00175	3.82956	3.95579	3.92408	4.00682	3.8006	29	29	43.6	98.194	0	204.29	5767900000	52	155890000
G5EDE4	G5EDE4		-0.0185156	0.0384705	1	-0.39523	-0.642972	-0.623425	-0.660894	-0.293132	-0.763148	2	2	5	63.999	0	13.721	122580000	6	3830600
G5ED40;G5EE14	G5ED40;G5EE14	cua-1	-0.0184806	0.0718763	1	-3.59914	-3.42212	-3.64154	-3.51431	-3.69272	-3.51121	1	1	1.1	120.28	0	6.5662	9813700	2	155770
O18240	O18240	rps-18	-0.0184444	0.0586325	1	3.90666	4.13833	3.94942	4.13619	3.85669	3.9462	14	14	55.8	17.77	0	101.02	19346000000	49	2149500000
P41847	P41847	T20B12.7	-0.0183744	0.103544	1	1.53198	1.61579	1.47002	1.61646	1.46708	1.47913	9	9	47.9	25.551	0	47.219	381330000	11	23833000	Anamorsin homolog
Q93459	Q93459	F10G8.6	-0.018225	0.195335	1	1.16437	1.1996	1.13772	1.21075	1.12344	1.11281	8	8	33.5	33.037	0	36.655	492950000	13	37920000	Cytosolic Fe-S cluster assembly factor NUBP1 homolog
Q9XVV5	Q9XVV5	dpm-3	-0.0182072	0.123085	1	0.434508	0.404933	0.511155	0.344809	0.467706	0.48346	1	1	8.4	10.786	0.0013444	2.4692	100510000	2	100510000	Probable dolichol-phosphate mannosyltransferase subunit 3
G4SJZ3;Q8ITV5;H2L064	G4SJZ3;Q8ITV5;H2L064		-0.0181897	0.0652475	1	-1.43273	-1.63498	-1.40641	-1.53394	-1.38695	-1.60779	2	2	17.3	17.223	0	7.8492	130490000	2	14498000
G5EEP7;G5EDT4	G5EEP7;G5EDT4		-0.0181786	0.034861	1	-0.253417	-0.758409	-0.264455	-0.53863	-0.338153	-0.454034	6	6	8.9	102.26	0	44.62	368460000	10	12706000
Q95PW9;Q95PX0	Q95PW9;Q95PX0	nck-1	-0.0179993	0.105125	1	1.87786	1.77164	1.85004	1.72186	1.81876	1.90493	9	9	21	44.22	0	29.752	217680000	10	10365000
Q20311	Q20311		-0.017904	0.0734304	1	-0.748523	-0.93925	-0.817157	-0.723173	-0.916291	-0.919177	4	4	44.9	19.576	0	35.972	67195000	4	9599300
Q9N5V3	Q9N5V3	imb-3	-0.0178436	0.0750956	1	3.32956	3.48946	3.34527	3.46833	3.24422	3.39822	39	39	48.5	122.03	0	323.31	5749200000	69	108480000
O62178;G5ED36	O62178;G5ED36	rme-8	-0.0178137	0.238535	1	1.2938	1.26873	1.26668	1.20508	1.27054	1.30015	15	15	6.6	258.34	0	43.57	434900000	15	3507300
Q09533	Q09533	rpl-10	-0.0177933	0.0472895	1	4.21259	4.39525	4.13211	4.42346	4.07486	4.18825	15	15	52.3	24.749	0	88.255	59918000000	68	5447100000	60S ribosomal protein L10
Q9XWI6	Q9XWI6	eif-3.B	-0.0177908	0.0787002	1	4.12684	4.23009	4.05226	4.23135	4.02301	4.10145	27	27	43.9	83.064	0	143.86	3587800000	40	91994000	Eukaryotic translation initiation factor 3 subunit B
Q22234;B3GWC2	Q22234;B3GWC2		-0.0176926	0.0186841	1	-3.99513	-4.56138	-3.74864	-4.52507	-3.89588	-3.93727	1	1	8.6	24.439	0	32.403	29713000	2	7428300
P91857	P91857	rab-5	-0.0176859	0.173263	1	0.385922	0.506923	0.451484	0.40999	0.418275	0.463006	7	7	49.5	22.836	0	64.971	532910000	13	59212000
Q95PX9;Q95PX8;Q95PX7	Q95PX9;Q95PX8;Q95PX7	tcer-1	-0.017684	0.104174	1	1.9026	1.78233	1.84385	1.77875	1.92577	1.77122	11	11	16.3	80.069	0	47.477	465100000	12	11628000
Q9XVU3;A5Z2U2	Q9XVU3	atgp-1	-0.0176808	0.0296015	1	1.48851	1.09121	1.53339	1.07016	1.53666	1.45326	11	11	25.8	69.313	0	83.575	787300000	13	24603000
D5MCQ1;Q7JMB8;D5MCQ7;D5MCR4;D5MCR3;D5MCQ4;D5MCR5;D5MCQ8	D5MCQ1;Q7JMB8;D5MCQ7;D5MCR4;D5MCR3;D5MCQ4;D5MCR5;D5MCQ8	sup-26	-0.0176655	0.0271173	1	2.06369	1.56166	1.94347	1.55082	2.09437	1.87062	7	7	28.5	38.87	0	38.037	623100000	17	69234000
Q17993	Q17993		-0.0176172	0.0321865	1	1.78073	1.63014	1.66263	1.32677	1.77092	1.92297	11	11	63.2	21.613	0	94.485	1636100000	22	116860000
Q03560	Q03560	ctr-9	-0.0176071	0.0537687	1	-0.340791	-0.508115	-0.13124	-0.395054	-0.343505	-0.294408	4	4	3	132.34	0	11.762	141480000	5	2176600	RNA polymerase-associated protein CTR9
Q19873	Q19873	wdr-46	-0.0175606	0.287732	1	0.089015	0.168637	0.130429	0.127745	0.0970297	0.110625	8	8	20	65.818	0	30.596	143650000	8	5320400
P27639;Q20935	P27639	inf-1	-0.0175308	0.0929677	1	4.52109	4.61073	4.46239	4.60361	4.42474	4.51328	26	26	77.1	45.407	0	287.13	18604000000	73	845620000	Eukaryotic initiation factor 4A
Q23404;O02200	Q23404;O02200	acs-6;acs-10	-0.0175241	0.165206	1	-1.92827	-1.85497	-1.85042	-1.8336	-1.93012	-1.92251	1	1	2.7	63.059	0	4.4165	21076000	1	916360
P91189;Q9N3E0	P91189	dnj-7	-0.0174596	0.128867	1	1.54854	1.67676	1.58035	1.57484	1.53542	1.643	8	8	25.1	55.946	0	52.573	329930000	10	14345000
Q19966;Q9U3H0	Q19966;Q9U3H0		-0.0174373	0.245425	1	-1.23094	-1.30925	-1.22249	-1.26292	-1.28056	-1.27151	4	4	17.8	24.924	0	15.144	275440000	4	17215000
Q9UAQ6	Q9UAQ6	rab-1	-0.0174176	0.113686	1	1.93715	2.06165	1.89501	1.98241	1.90072	1.95843	10	10	70.7	22.545	0	72.769	2846200000	32	218940000
Q21755	Q21755	R05G6.4	-0.0174147	0.0392109	1	-1.24935	-1.50274	-1.18635	-1.4999	-1.10883	-1.38196	4	4	15.2	33.973	0	14.496	59215000	4	2960800	Nitric oxide synthase-interacting protein homolog
Q9N477	Q9N477		-0.0174131	0.141319	1	-0.803288	-0.746169	-0.83744	-0.747639	-0.876004	-0.815494	8	8	23.9	62.554	0	31.769	169820000	10	6064800
A0A4V0IKA6;A0A4V0IKE4;H2KZQ9;A0A4V0IM30;Q95ZV3;H2KZQ8	A0A4V0IKA6;A0A4V0IKE4;H2KZQ9;A0A4V0IM30;Q95ZV3;H2KZQ8		-0.0174042	0.115471	1	-0.170066	-0.231984	-0.263288	-0.331356	-0.173743	-0.212451	7	7	5.2	174.79	0	24.194	208930000	9	4263900
O17983	O17983	arrd-14	-0.0173744	0.0254298	1	1.05484	0.614146	1.02393	0.527878	1.11531	0.997603	2	2	5.1	39.554	0	5.0701	50712000	2	2535600
Q95ZT6	Q95ZT6		-0.0173696	0.0538941	1	-3.65669	-3.50315	-3.70259	-3.4757	-3.79876	-3.64009	1	1	4	33.59	0.00023332	3.0028	18531000	1	1158200
Q17392	Q17392	cul-4	-0.0173635	0.188609	1	-0.127702	-0.108914	-0.0556784	-0.0939999	-0.169896	-0.0804892	4	4	6.9	96.539	0	5.4768	80087000	4	1540100	Cullin-4
Q9U217	Q9U217	faah-4	-0.0172828	0.155721	1	-0.539464	-0.536092	-0.560697	-0.489462	-0.630532	-0.568107	10	10	27.4	71.729	0	28.527	197560000	12	6372800
Q9N580	Q9N580		-0.0172478	0.266372	1	0.569907	0.60934	0.534402	0.574503	0.526752	0.560651	3	3	7.7	40.635	0	7.1452	297270000	3	11891000
Q03565	Q03565	baf-1	-0.0172345	0.104723	1	1.18863	1.15436	1.32063	1.25433	1.2094	1.14819	8	8	84.3	9.9542	0	34.926	475430000	12	67919000	Barrier-to-autointegration factor 1
Q95XN1	Q95XN1		-0.0171582	0.148248	1	1.87679	1.78371	1.83349	1.88139	1.78391	1.77722	6	6	21.1	34.338	0	18.957	277180000	7	14588000
Q93841	Q93841	acl-1	-0.0171194	0.16395	1	-1.96622	-1.98529	-1.96824	-2.06257	-1.97903	-1.92951	3	3	12.2	29.638	0	10.987	128630000	3	8039400	Putative 1-acyl-sn-glycerol-3-phosphate acyltransferase acl-1
O62220	O62220	F33H2.3	-0.0170635	0.0346874	1	0.91805	0.55128	0.946612	0.582008	0.941468	0.841275	3	2	10.9	24.851	0	6.9364	380040000	4	54292000	Acidic leucine-rich nuclear phosphoprotein 32-related protein 1
Q95QV8;Q95QV7;Q95QV6	Q95QV8;Q95QV7	tiar-1	-0.0170552	0.0512871	1	2.88463	3.02019	2.71453	2.99057	2.74219	2.83542	11	11	41.9	45.187	0	71.172	1408700000	21	100620000
Q18580	Q18580	pnk-4	-0.016998	0.0681149	1	-1.70679	-1.5004	-1.43138	-1.54526	-1.61689	-1.52741	2	2	2.8	85.775	0	3.7518	8896400	2	202190
P52872	P52872	dad-1	-0.0169916	0.12049	1	-0.0765982	-0.0515451	0.0642958	-0.0442295	-0.0828466	0.0122538	3	3	23.9	12.747	0	6.3806	313360000	3	62672000	Dolichyl-diphosphooligosaccharide--protein glycosyltransferase subunit dad-1
Q20496	Q20496	rhi-1	-0.0169764	0.057304	1	0.392648	0.195483	0.434611	0.272882	0.464396	0.234534	6	6	33	21.918	0	32.07	520600000	9	40046000	Probable rho GDP-dissociation inhibitor
Q20448	Q20448	ztf-7	-0.0169439	0.127797	1	2.12781	2.00631	2.15139	2.08568	2.10598	2.04301	18	18	34.2	71.113	0	103.29	1465900000	26	61081000
Q9U1Q8	Q9U1Q8		-0.0169096	0.0357331	1	0.250642	0.687934	0.255244	0.506472	0.27241	0.364209	3	3	16.5	32.045	0	12.003	86435000	3	4802000
O01513	O01513	C48B6.2	-0.0169023	0.0864055	1	-2.26773	-2.4181	-2.30425	-2.26248	-2.33481	-2.4435	3	3	16.4	21.077	0	13.194	152000000	5	11692000	Putative 40S ribosomal protein S4-like
Q4R165;U4PQT8	Q4R165		-0.0168823	0.0345784	1	-0.326438	0.0708246	-0.342641	-0.0566769	-0.384475	-0.207749	3	3	10.4	38.115	0	9.9074	84380000	3	4963500
Q18905;A0A0K3AW00;A0A0K3ASE6	Q18905	cgp-1	-0.0168797	0.0734354	1	-2.24235	-2.25309	-2.09887	-2.28852	-2.08855	-2.26789	3	3	5.7	67.776	0	22.989	37698000	3	1299900	GTP-binding protein cgp-1
Q18143	Q18143	cht-3	-0.0168117	0.0189231	1	0.409797	0.855041	0.413617	1.05127	0.238469	0.338283	7	7	5.9	120.2	0	12.914	127300000	7	2053300	Chitinase-like protein C25A8.4
Q9N393	Q9N393		-0.0167894	0.114339	1	1.58733	1.67927	1.63896	1.6909	1.53257	1.63173	15	15	47	50.611	0	83.786	786600000	19	37457000
P54412	P54412	eef-1G	-0.0167055	0.0277255	1	5.0477	5.3104	4.93318	5.40888	4.8495	4.98277	21	21	49.7	44.387	0	162.12	23015000000	61	1353800000	Probable elongation factor 1-gamma
Q967F4	Q967F4	hmr-1	-0.0166194	0.0555079	1	-1.69169	-1.65651	-1.4635	-1.7704	-1.5551	-1.53606	2	2	1	323.91	0	8.5892	21669000	2	160510	Cadherin-related hmr-1
Q93573	Q93573	tct-1	-0.0165917	0.0417598	1	4.56111	4.81219	4.47067	4.75801	4.45152	4.58468	16	16	82.9	20.542	0	246.55	29790000000	79	2482500000	Translationally-controlled tumor protein homolog
Q5WRN3	Q5WRN3	M142.8	-0.0165682	0.0616275	1	-1.20254	-1.08318	-1.03934	-0.981699	-1.25658	-1.13649	1	1	5.5	24.66	0	4.4367	43519000	1	3626600	Protein-lysine N-methyltransferase M142.8
P34339	P34339	egl-45	-0.0165052	0.138343	1	4.31599	4.31945	4.2767	4.37123	4.24986	4.24153	45	45	47.2	124.41	0	277.61	8413000000	80	135690000	Eukaryotic translation initiation factor 3 subunit A
Q94247	Q94247		-0.016468	0.0179546	1	-5.02412	-5.58902	-5.0807	-5.71195	-4.87322	-5.15807	30	1	20.4	221.16	0.0032924	2.2228	103200000	2	2195800
Q17417	Q17417	col-149	-0.0163698	0.0113447	1	-0.306481	0.498849	-0.515779	0.549774	-0.689706	-0.232589	3	3	11.4	30.561	0	11.582	560070000	8	37338000
O62216	O62216		-0.0161511	0.130944	1	-0.109298	-0.0865793	0.0365915	-0.0670528	-0.0721579	-0.0685282	3	3	10.6	34.391	0	8.4604	168590000	4	11239000
Q20736	Q20736	apm-3	-0.0161505	0.0365105	1	-3.28748	-3.02517	-3.35144	-3.21694	-3.44059	-3.05501	2	2	6.3	46.891	0	12.238	33638000	4	1770400
Q09622	Q09622	puf-12	-0.016132	0.145585	1	2.91709	2.91691	2.85137	2.93659	2.88428	2.8161	25	25	36.2	86.954	0	146.05	1523900000	31	38098000	Pumilio domain-containing protein 12
Q9BL81	Q9BL81		-0.0161174	0.0480014	1	0.96779	1.23063	0.974446	1.18304	0.923545	1.01793	10	6	50.2	26.769	0	20.796	300780000	7	20052000
Q9NAG4	Q9NAG4	mac-1	-0.0160837	0.195412	1	2.06404	2.05918	1.98076	2.00852	2.05076	1.99646	14	14	20.4	88.97	0	64.967	886720000	17	22736000
G5EDZ2	G5EDZ2	umps-1	-0.0160042	0.213865	1	0.978719	1.06965	1.04303	1.00221	1.00523	1.03594	13	13	39.8	54.804	0	105.37	592710000	15	26941000
Q21038	Q21038	ver-3	-0.0159206	0.0613777	1	-3.07496	-2.87369	-3.02875	-3.13726	-2.97108	-2.91682	8	8	6.4	140.55	0	14.134	76456000	8	1158400	Receptor protein-tyrosine kinase
Q9U210	Q9U210		-0.0158777	0.130665	1	1.30555	1.21759	1.28287	1.18519	1.30831	1.26488	9	9	33.5	42.935	0	54.22	315830000	9	17546000
Q21481	Q21481	dhs-28	-0.0158415	0.132456	1	4.00933	4.07231	3.94234	3.95663	3.98458	4.03525	21	21	64.7	46.262	0	271.34	6194300000	43	247770000
Q8WTL6	Q8WTL6	hpo-29	-0.0158084	0.082593	1	2.63302	2.77549	2.70241	2.7871	2.60241	2.67397	22	22	28.9	98.44	0	125.91	1437200000	39	27118000
Q21274	Q21274		-0.0157626	0.0877881	1	-1.44847	-1.64309	-1.50156	-1.4996	-1.55007	-1.59074	3	3	9.6	34.711	0	8.6599	216090000	3	10805000
Q17557	Q17557	sco-1	-0.0156762	0.0801169	1	0.81145	0.890002	0.745963	0.907927	0.726521	0.765939	5	5	19.2	35.649	0	10.717	262430000	7	15437000
P55956	P55956	asp-3	-0.0156679	0.0969404	1	4.03157	4.0158	4.14441	4.06535	3.9697	4.10974	14	14	53	43.399	0	197.23	6756800000	42	519760000	Aspartic protease 3
A0A1N7SYW5;Q17744;H8W3X6;A0A1N7SYT5	A0A1N7SYW5		-0.015612	0.0552861	1	-2.09675	-2.22934	-2.04291	-2.2704	-1.99366	-2.15177	3	3	2.3	148.45	0	5.882	23771000	3	308720
Q19969	Q19969	ima-3	-0.0155567	0.127711	1	1.58086	1.61856	1.50422	1.60637	1.50526	1.54534	11	11	34.6	56.162	0	137.52	1843000000	18	122870000	Importin subunit alpha-3
Q0G819	Q0G819	tax-6	-0.015535	0.0338148	1	1.83025	1.51674	1.83674	1.50873	1.90205	1.72634	8	8	23.4	61.504	0	82.458	684830000	15	26340000	Serine/threonine-protein phosphatase
Q95Y72	Q95Y72	dss-1	-0.0154136	0.168756	1	-0.90912	-0.933835	-0.858962	-0.969082	-0.887843	-0.891232	3	3	37.8	9.5021	0	24.281	340080000	4	85019000	Probable 26S proteasome complex subunit dss-1
D0VWL6;A0A0K3AT80;A0A4V0INA2;A0A4V0IKI4;A0A4V6M3C1;A0A4V0IK09;A0A4V0IN32;A0A0K3AT74;A0A4V0IK63;A0A0K3AW96;D0VWL7;A0A0K3ASN4;A0A0K3AYI1;A0A0K3AYH6;A0A0K3AVH8;D0VWL8;A0A0K3AWA2;A0A0K3AT86;A0A0K3ASN9;A0A0K3AVI4;A0A0K3AVH5;A0A0K3ASM8	D0VWL6;A0A0K3AT80;A0A4V0INA2;A0A4V0IKI4;A0A4V6M3C1;A0A4V0IK09;A0A4V0IN32;A0A0K3AT74;A0A4V0IK63;A0A0K3AW96;D0VWL7;A0A0K3ASN4;A0A0K3AYI1;A0A0K3AYH6;A0A0K3AVH8;D0VWL8;A0A0K3AWA2;A0A0K3AT86;A0A0K3ASN9;A0A0K3AVI4;A0A0K3AVH5;A0A0K3ASM8	fln-2	-0.0153926	0.0228496	1	2.39088	1.95501	2.40278	1.91963	2.50371	2.27915	29	29	10.7	396.93	0	168	1421300000	33	8409900
G5ED21;G5EDG7	G5ED21	rpoa-1	-0.0153666	0.0738414	1	0.143149	0.104146	-0.0054636	-0.0502987	0.115687	0.130343	17	17	14	195.08	0	55.862	373790000	18	3893600	DNA-directed RNA polymerase
A0A061AL89;A0A061AJK8;Q21920;A0A4V0IMY5;A0A4V0IJW2;A0A4V0IK11;A0A4V0IKD8;A0A4V0IN51;A0A4V6M3C0	A0A061AL89;A0A061AJK8;Q21920	R11A8.7	-0.0153297	0.146164	1	1.57925	1.64087	1.58571	1.64214	1.59203	1.52567	13	13	6	285.42	0	62.554	317070000	19	2439000	Ankyrin repeat and KH domain-containing protein R11A8.7
O76672	O76672		-0.0152648	0.0609087	1	1.63383	1.44753	1.47973	1.3747	1.56802	1.57257	6	6	17.9	47.285	0	29.542	269940000	8	26994000
Q4W5T0	Q4W5T0	mrpl-39	-0.0152407	0.113872	1	0.981505	1.10227	0.995023	1.04869	0.95177	1.03262	6	6	28.5	32.312	0	35.548	314970000	7	26248000
Q23166	Q23166		-0.0152044	0.0535891	1	-0.0109339	0.263074	0.049428	0.147867	-0.0166502	0.124738	6	6	20.1	39.012	0	16.287	387980000	6	18475000
Q21096	Q21096		-0.0151946	0.0808694	1	-2.26706	-2.12607	-2.16535	-2.10759	-2.28456	-2.21192	2	2	3.4	56.942	0	4.4153	47679000	3	1702800
Q9TXQ4	Q9TXQ4		-0.0151714	0.0293498	1	-2.59146	-2.20258	-2.69948	-2.37555	-2.67228	-2.4912	1	1	5.9	13.359	0.0041233	2.0879	54036000	1	7719400
G5EFB5	G5EFB5	cpn-1	-0.0151288	0.0304923	1	1.19579	1.07974	1.09753	1.29109	1.25284	0.783738	7	7	43.8	21.066	0	31.007	1385900000	19	125990000
Q22638;A0A2C9C3M8	Q22638;A0A2C9C3M8	mics-1	-0.0150226	0.0578412	1	-3.99017	-3.95635	-4.02912	-3.86305	-4.16464	-3.99301	1	1	3.7	29.73	0	4.6638	31168000	1	3116800
O62325	O62325	rbm-28	-0.0149673	0.085656	1	1.31021	1.32007	1.3543	1.3836	1.36329	1.19279	10	10	23.8	68.739	0	100.89	367520000	13	14135000
G5EGL2;G2HK05	G5EGL2;G2HK05		-0.0149247	0.0726185	1	2.23165	2.25993	2.13271	2.31486	2.13487	2.12978	15	15	46.4	40.808	0	62.719	1407400000	24	61191000
Q9GRZ9	Q9GRZ9	tcc-1	-0.0149164	0.0552527	1	3.94164	3.99224	3.8929	4.09727	3.88604	3.79872	29	29	49.7	75.891	0	234.92	4830700000	55	117820000
Q9XVK5	Q9XVK5	ubc-12	-0.0148525	0.122834	1	-2.82518	-2.87046	-2.93801	-2.91841	-2.92613	-2.83366	2	2	17.8	21.101	0	17.54	74321000	4	12387000	NEDD8-conjugating enzyme ubc-12
Q20774	Q20774	dnj-13	-0.0147937	0.0559374	1	2.57652	2.62859	2.62422	2.77316	2.48667	2.52513	8	8	31.7	36.265	0	74.408	1411500000	21	108580000
Q18817	Q18817	ben-1	-0.0147886	0.0332634	1	0.081336	-0.179912	0.157477	-0.211514	0.147546	0.0785036	21	5	59.9	49.446	0	68.736	308160000	8	14674000
G5EGT7	G5EGT7	iffb-1	-0.0147543	0.0746748	1	2.18279	2.28017	2.13091	2.29046	2.13829	2.12085	24	24	29.2	120.42	0	141.63	1900600000	42	41318000
Q8MXS1	Q8MXS1	rab-18	-0.0147352	0.184129	1	0.109784	0.1417	0.177304	0.0859528	0.131572	0.167058	4	4	27.6	22.62	0	34.836	80469000	5	6705800	Ras-related protein Rab-18
Q23202	Q23202	sbds-1	-0.0147187	0.0574705	1	1.5706	1.69461	1.68565	1.78493	1.51605	1.60573	6	6	29.2	28.514	0	38.313	376830000	6	26916000	Ribosome maturation protein SBDS
Q94218	Q94218	odr-8	-0.0146666	0.0574169	1	-0.890462	-0.696338	-0.862218	-0.709366	-0.927917	-0.855735	4	4	10.7	66.581	0	7.2971	41463000	4	1884700	Probable Ufm1-specific protease
P49405	P49405	rpl-5	-0.0146297	0.0430287	1	4.66132	4.83899	4.61751	4.86036	4.53513	4.67844	18	18	55.6	33.386	0	323.31	32515000000	71	2501200000	60S ribosomal protein L5
Q20143	Q20143		-0.0145699	0.0253021	1	-0.340791	0.0797758	-0.309855	-0.256145	-0.413013	0.0545778	6	6	8.4	105.92	0	30.94	146430000	7	2928600
P48727;G5EC18;G5ECL6;Q27501	P48727	gsp-2	-0.0145617	0.0975199	1	1.45538	1.38577	1.5433	1.39154	1.48156	1.46766	16	7	60.7	37.791	0	41.756	569570000	12	31643000	Serine/threonine-protein phosphatase PP1-beta
Q09237	Q09237	C18H9.3/C18H9.2	-0.014561	0.0527641	1	2.35198	2.35057	2.22604	2.42643	2.32349	2.13499	19	19	18.8	121.16	0	119.69	1147500000	33	21251000	GYF domain-containing protein C18H9.3
A0A0T7CIX3	A0A0T7CIX3		-0.0144644	0.0271783	1	1.08755	0.749742	1.11309	0.75466	1.21791	0.934419	5	5	6.4	98.158	0	11.799	161270000	6	3665100
Q23500	Q23500	aco-1	-0.0144142	0.154847	1	5.29755	5.3383	5.25338	5.27273	5.24459	5.32868	46	46	64.9	96.659	0	323.31	17854000000	119	396760000	Probable cytoplasmic aconitate hydratase
Q9XWC2	Q9XWC2	Y73F4A.1	-0.0142997	0.0832386	1	0.599229	0.720014	0.587476	0.706518	0.562701	0.5946	3	3	21.4	20.354	0	26.15	279240000	4	34905000	DOMON domain-containing protein Y73F4A.1
G5EFH8;H9G2P9	G5EFH8	cbs-1	-0.0142965	0.0830259	1	0.106896	0.277879	0.21313	0.23867	0.119155	0.19719	12	12	25.6	76.352	0	64.142	392360000	16	10061000
O44729;A5A8P6	O44729	prp-17	-0.0142444	0.0740567	1	1.44561	1.32119	1.28575	1.33743	1.4176	1.25479	8	8	17.6	65.277	0	22.017	223680000	8	6390800
Q23192	Q23192	atat-2	-0.0141649	0.332579	1	-2.75541	-2.77112	-2.81004	-2.78948	-2.80594	-2.78365	1	1	3.4	30.39	0.0017837	2.4225	28915000	1	1700900	Alpha-tubulin N-acetyltransferase 2
P49049	P49049	imp-2	-0.0140492	0.0487305	1	0.239635	0.428618	0.280623	0.303814	0.162051	0.440864	4	4	8.8	52.793	0	6.4174	77357000	4	3223200	Intramembrane protease 2
Q95Y29	Q95Y29		-0.0140429	0.0498752	1	2.38595	2.15624	2.46459	2.26555	2.35041	2.34868	3	3	24.2	25.64	0	48.859	812210000	10	162440000
A0A4V0IJD5;Q20626;A0A4V0IKJ7;A0A4V0IKE7;Q565D2;A0A4V0IKI2;Q565D1;A0A4V0ILU3;A0A4V0IM76;A0A4V0INR9;A0A4V6M3D2;A0A4V0INJ4;O45541;A0A4V0IKZ1;Q20625;Q6BEV6;O45544;A0A4V0IJF1;A0A4V0IKK7;D0VWM5;O45542;O45543;Q8I4I3	A0A4V0IJD5;Q20626;A0A4V0IKJ7;A0A4V0IKE7;Q565D2;A0A4V0IKI2;Q565D1;A0A4V0ILU3;A0A4V0IM76;A0A4V0INR9;A0A4V6M3D2;A0A4V0INJ4;O45541;A0A4V0IKZ1;Q20625;Q6BEV6;O45544;A0A4V0IJF1;A0A4V0IKK7;D0VWM5		-0.0140308	0.0203224	1	4.11362	3.65203	4.10553	3.65617	4.25135	3.92157	38	38	43.9	141.82	0	323.31	6511200000	65	118390000
Q19825;Q65ZK0;A5HU89	Q19825;Q65ZK0	rrt-1;rars-1	-0.0140079	0.0325235	1	4.09402	4.28727	4.08305	4.38345	3.94202	4.09684	28	28	41.5	80.895	0	173.89	2482600000	48	67096000	Probable arginine--tRNA ligase, cytoplasmic
A5JYT9;Q20130;Q8WQF4	A5JYT9;Q20130;Q8WQF4	row-1	-0.0139697	0.0224838	1	-3.26712	-3.49887	-3.41378	-3.45712	-3.04535	-3.7192	2	2	5.7	66.738	0	9.8803	39853000	4	1207700
Q18685	Q18685	unc-112	-0.0139329	0.0782319	1	2.19706	2.02219	2.18133	2.0663	2.16422	2.12826	13	13	24.9	82.354	0	70.056	879430000	16	21449000	Protein unc-112
Q22347	Q22347	acdh-10	-0.0138566	0.110406	1	2.99856	2.87705	2.9604	2.88675	2.9826	2.92509	10	10	38.8	44.818	0	45.439	4302400000	24	195560000	Probable medium-chain specific acyl-CoA dehydrogenase 10, mitochondrial
Q27245	Q27245	lap-2	-0.013847	0.0306585	1	3.65757	3.84524	3.6015	3.95074	3.52171	3.59033	26	26	57.1	56.088	0	295.19	9123400000	68	350900000	Putative aminopeptidase W07G4.4
Q20637	Q20637		-0.0138445	0.146951	1	1.25525	1.28087	1.29634	1.32821	1.2201	1.24263	2	2	29.1	12.194	0	9.0506	562700000	4	140680000
P46562	P46562	alh-9	-0.0137943	0.0358578	1	3.45031	3.72937	3.45515	3.71006	3.40471	3.47868	23	23	57.8	57.012	0	176.02	4277200000	42	203680000	Putative aldehyde dehydrogenase family 7 member A1 homolog
P91268	P91268	F21F3.1	-0.013793	0.0309118	1	-0.702212	-0.96008	-0.640679	-1.00865	-0.649201	-0.686503	4	4	11.7	38.592	0	10.336	87213000	4	6229500	Probable peptidyl-alpha-hydroxyglycine alpha-amidating lyase F21F3.1
O02158	O02158		-0.0137243	0.308757	1	3.89767	3.89202	3.8664	3.84755	3.86716	3.90021	24	24	59.7	48.639	0	179.5	3344000000	44	115310000
Q22942	Q22942	cka-2	-0.0137129	0.0198997	1	-5.23388	-5.81826	-5.41285	-5.77439	-5.25324	-5.47851	2	2	6.3	49.24	0.0013483	2.4999	25842000	2	1174700	Choline kinase A2
O17944;Q564S2	O17944;Q564S2		-0.0136798	0.08725	1	1.11838	1.17601	1.12705	1.21671	1.03421	1.12948	9	9	13.1	99.646	0	32.075	443090000	9	11975000
P46769	P46769	rps-0	-0.013601	0.0413354	1	4.40761	4.60931	4.38136	4.60832	4.31235	4.4368	18	18	83.7	30.702	0	323.31	27653000000	62	1728300000	40S ribosomal protein SA
O02215;A5JYW2	O02215	cbl-1	-0.0135864	0.0563835	1	-1.48517	-1.34688	-1.49491	-1.32401	-1.5515	-1.49221	5	5	18.4	49.792	0	31.902	151820000	5	7990700
O62204	O62204		-0.0135384	0.0215339	1	-5.02175	-5.12054	-4.98274	-5.4603	-4.91456	-4.79079	1	1	11.4	18.378	0.005571	1.9792	3203900	1	457700
A0A4V0IK01;A0A4V0ILL2;G5ED27;G5EG33;G5EDG4;A4UVK0	A0A4V0IK01;A0A4V0ILL2;G5ED27;G5EG33;G5EDG4	him-4	-0.013538	0.0665923	1	3.5232	3.39635	3.54175	3.36668	3.54267	3.51133	55	55	13.8	557.54	0	254.26	2013900000	72	7686600
G5ECA7	G5ECA7		-0.0135164	0.387066	1	1.60183	1.59552	1.63953	1.60845	1.59747	1.59041	8	8	82.4	14.235	0	35.898	780390000	13	86710000
P52717	P52717	F41C3.5	-0.0134382	0.095396	1	3.74601	3.59111	3.73319	3.66795	3.66832	3.69373	16	16	40.9	53.646	0	83.808	10854000000	48	493380000	Uncharacterized serine carboxypeptidase F41C3.5
Q22750	Q22750		-0.013387	0.014281	1	-6.70034	-6.44473	-6.64229	-7.11353	-6.07408	-6.63991	1	1	5.9	38.094	0.00024102	3.3998	2041500	1	145820
Q9N4G8	Q9N4G8	yop-1	-0.0133823	0.0784911	1	1.1594	1.08955	1.11233	1.21963	1.04336	1.05814	3	3	18.6	20.564	0	20.008	1975500000	7	246940000	Receptor expression-enhancing protein
O61818	O61818	mrps-30	-0.0133753	0.0556259	1	1.55558	1.66747	1.47637	1.67392	1.47038	1.51499	11	11	28.5	60.098	0	71.408	474290000	13	18972000
Q9UAW8;W6RTL8	Q9UAW8;W6RTL8		-0.01332	0.0529546	1	-0.391402	-0.141971	-0.369899	-0.264698	-0.378516	-0.300017	6	6	17.7	40.672	0	17.922	313790000	8	17433000
P34808	P34808	mei-1	-0.0133057	0.0288947	1	-3.50351	-3.2539	-3.599	-3.23632	-3.55247	-3.60755	1	1	2.3	51.739	0.00023832	3.2432	5546800	1	198100	Meiotic spindle formation protein mei-1
G5EDY8;Q8WQC9	G5EDY8;Q8WQC9	drp-1	-0.0132761	0.0781033	1	1.76121	1.88735	1.73582	1.82547	1.70736	1.81172	18	18	30.8	79.264	0	93.974	572930000	23	11693000
P91017	P91017	hpo-32	-0.0132761	0.023882	1	0.588082	0.349948	0.182515	0.458216	0.545632	0.076869	5	5	20.9	36.847	0	40.803	263970000	10	17598000
Q23315	Q23315	ears-1	-0.0132577	0.0533437	1	4.34505	4.46716	4.32949	4.50878	4.26071	4.33244	32	32	36.5	125.2	0	284.99	5348600000	51	100920000
O18023;O18016	O18023;O18016	C25G4.10;T04A11.3	-0.0131585	0.0904571	1	-0.425593	-0.473678	-0.423804	-0.544418	-0.442836	-0.375297	8	8	6.6	169.66	0	48.332	4092300000	11	51154000	Ig-like and fibronectin type-III domain-containing protein C25G4.10;Ig-like and fibronectin type-III domain-containing protein T04A11.3
Q21750	Q21750	aagr-2	-0.0131273	0.118656	1	3.31033	3.29367	3.32603	3.32139	3.22014	3.34912	21	21	31.2	106.84	0	156.56	1216200000	28	32870000
K8ESK4	K8ESK4	cls-2	-0.0130752	0.14853	1	0.130984	0.139106	0.181527	0.0835667	0.146867	0.181958	13	13	16.6	112.69	0	45.516	358140000	18	5776400
S6FWN4;S6FCX2;S6F510;N1NVB5;N1NV09	S6FWN4;S6FCX2;S6F510;N1NVB5;N1NV09	kcc-1	-0.013025	0.0192765	1	1.6689	1.15468	1.71646	1.26275	1.72998	1.50824	20	20	23.8	126.8	0	90.567	840210000	22	17504000
O01634	O01634	inx-12	-0.0129989	0.0196465	1	2.104	1.64062	2.10967	1.6363	2.15749	2.0215	6	6	13.5	47.091	0	24.05	296600000	6	13482000	Innexin-12
H2L2B1;Q17629	H2L2B1;Q17629	ttr-39	-0.0129665	0.0252628	1	-3.96069	-4.15853	-3.75146	-4.21498	-3.80109	-3.89351	1	1	51.9	3.2297	0.0041277	2.106	12605000	1	12605000
P34713	P34713	pgp-3	-0.0129194	0.0739438	1	-0.364638	-0.483479	-0.453986	-0.545868	-0.408242	-0.386752	8	8	7.7	140.29	0	38.463	191400000	10	3190000	Multidrug resistance protein pgp-3
Q9N4H7	Q9N4H7	copa-1	-0.0128946	0.219596	1	4.35123	4.379	4.37103	4.35657	4.3161	4.3899	33	33	36	137.71	0	292.06	2802800000	46	41832000	Coatomer subunit alpha
A0A168H1X0;A0A164D380	A0A168H1X0;A0A164D380		-0.0128733	0.0645035	1	-3.02792	-2.80828	-2.88108	-2.93989	-2.94821	-2.86779	2	2	4	72.489	0	5.8651	74093000	2	2116900
Q9U225	Q9U225		-0.0128066	0.0171447	1	-1.50729	-1.934	-1.72459	-1.90837	-1.30681	-1.98912	2	2	2.9	85.949	0	3.8889	35564000	2	790310
Q22054	Q22054	rps-16	-0.0127935	0.033511	1	3.91643	4.13147	3.81488	4.11261	3.81367	3.89812	11	11	65.3	16.316	0	82.611	21652000000	39	1968400000	40S ribosomal protein S16
G5ECZ0	G5ECZ0	hum-5	-0.0127649	0.054333	1	2.09626	1.93287	2.05808	1.89737	2.11777	2.03379	13	13	14.1	116.56	0	58.029	499760000	14	8616500
B3CJ34	B3CJ34	gcn-1	-0.0127115	0.0760663	1	4.5781	4.68321	4.57049	4.66852	4.51109	4.61405	79	79	37	289.75	0	323.31	5638600000	109	35915000
G5EG58	G5EG58	pgp-9	-0.0126947	0.160474	1	-2.92565	-2.85176	-2.85145	-2.90786	-2.85606	-2.90301	4	3	3.4	142.49	0	15.841	43066000	3	729940
Q9TZE0	Q9TZE0		-0.0126111	0.0366109	1	-0.00102711	0.183007	-0.0323381	0.213873	-0.113765	0.0117006	4	4	55.9	11.118	0	20.656	315170000	9	63033000
Q9U2U0;A0A0K3AXF6	Q9U2U0;A0A0K3AXF6	uaf-2	-0.012578	0.0407493	1	2.6463	2.41443	2.65171	2.47343	2.6973	2.50398	10	10	47	30.855	0	67.274	974880000	19	64992000
Q23614	Q23614		-0.0125647	0.054857	1	1.56369	1.36164	1.58327	1.50561	1.54174	1.42355	4	4	28	19.185	0	28.37	275500000	6	30611000
Q8IAA9;Q8IAA8	Q8IAA9;Q8IAA8	clp-4	-0.0125303	0.0447863	1	0.524407	0.475354	0.672345	0.394812	0.621408	0.618297	9	9	17.6	80.261	0	27.151	174610000	10	4988800
Q9N3Z0	Q9N3Z0	sqst-2	-0.0124887	0.0246719	1	-2.35834	-2.67779	-2.28043	-2.68379	-2.2999	-2.37034	3	3	12.4	29.106	0	7.7747	189160000	9	18916000
U4PBY2;H2L0I7;W6RY57	U4PBY2;H2L0I7	hum-8	-0.0124553	0.130067	1	0.137622	0.10996	0.15721	0.0586205	0.144826	0.16398	11	11	10.2	146.51	0	36.233	284520000	11	4123500
Q94045	Q94045	T13F2.2	-0.0123288	0.0781576	1	-2.07048	-1.95485	-2.08248	-1.98222	-2.11333	-2.04926	4	4	25.8	14.446	0	26.608	163270000	5	27212000	Putative RNA polymerase II transcriptional coactivator
Q2AAB8;Q9GUM1	Q2AAB8;Q9GUM1		-0.0123173	0.0461598	1	0.292985	0.29474	0.305745	0.462158	0.236405	0.157954	2	2	15.8	16.779	0	10.71	193750000	4	24219000
Q9U489	Q9U489	lin-41	-0.0122938	0.0125949	1	-1.37724	-0.790408	-1.37844	-0.68865	-1.51895	-1.37537	2	2	1.5	124.23	0	5.3697	55655000	2	1264900	Protein lin-41
Q21730	Q21730		-0.0122347	0.123688	1	-1.45332	-1.3326	-1.39684	-1.42532	-1.40017	-1.39398	2	2	7	43.461	0	22.477	34810000	2	1832100
Q95QI6	Q95QI6		-0.0121101	0.154847	1	-1.99658	-1.94565	-2.0329	-2.03309	-1.9874	-1.99097	5	5	33.3	25.645	0	15.07	65735000	7	5056500
P34640;H2FLF4	P34640;H2FLF4	ZK512.2	-0.0120052	0.184946	1	1.94913	1.9627	1.90968	1.95251	1.94198	1.89102	11	11	24.2	65.828	0	38.353	512520000	16	16016000	Probable ATP-dependent RNA helicase DDX55 homolog
O16521;O16522	O16521	hpo-19	-0.0119918	0.0574417	1	2.39176	2.51606	2.40306	2.51688	2.31141	2.44661	11	11	48.2	34.75	0	52.598	2551700000	20	141760000	NADH-cytochrome b5 reductase
Q8MXS8	Q8MXS8		-0.011953	0.0490713	1	2.31918	2.50357	2.34295	2.48908	2.28303	2.35773	13	13	67.3	26.859	0	68.975	1130200000	19	70640000
Q6BEV8;O45722	Q6BEV8;O45722		-0.0119445	0.0228084	1	-1.97731	-1.74187	-1.82122	-1.54323	-2.06928	-1.96372	2	2	5.8	50.561	0	6.7205	31804000	2	1445600
Q95ZQ5	Q95ZQ5		-0.0119365	0.0477308	1	-0.71901	-0.867862	-0.671884	-0.888693	-0.695788	-0.710084	3	3	6.7	42.454	0	6.9094	94279000	3	5892400
O44782	O44782	vpr-1	-0.0118704	0.0701188	1	1.83716	1.79036	1.92592	1.82878	1.92	1.76905	12	12	63.7	26.851	0	81.709	1954300000	22	195430000	Major sperm protein
Q19437	Q19437	upb-1	-0.0117178	0.0306162	1	2.79654	3.03215	2.7979	3.06762	2.74496	2.77886	13	13	50.1	43.196	0	172.05	2297100000	24	135120000
Q9U1X0	Q9U1X0		-0.011707	0.131601	1	1.46599	1.53072	1.43456	1.48281	1.43258	1.48075	7	7	14.6	51.099	0	22.006	448460000	11	20385000	NADPH:adrenodoxin oxidoreductase, mitochondrial
G5EDS8	G5EDS8	exos-7	-0.0117	0.162241	1	0.204837	0.193524	0.238685	0.160131	0.200387	0.241427	8	8	38.1	33.872	0	34.48	165560000	10	10348000
O16376;A9D4S6	O16376;A9D4S6		-0.0116882	0.0646249	1	-1.37048	-1.19922	-1.35469	-1.34273	-1.35873	-1.258	3	3	4	87.984	0	6.4415	58998000	4	1404700
Q21624	Q21624	cor-1	-0.0116657	0.028757	1	1.28553	1.0309	1.24058	0.952179	1.3048	1.26504	11	11	24.2	67.216	0	63.672	622670000	13	23949000	Coronin-like protein cor-1
A0A168H9Z7;H2L0N0;Q95ZK4;H2L0N1;O01619	A0A168H9Z7;H2L0N0;Q95ZK4;H2L0N1;O01619	unc-132	-0.0116606	0.0633598	1	0.527856	0.651389	0.583692	0.67918	0.50277	0.546004	10	10	33.4	48.54	0	51.957	465460000	13	20237000
Q9TXU7	Q9TXU7	eif-1.a	-0.0116154	0.0386898	1	3.49968	3.59713	3.47242	3.69227	3.37254	3.46957	4	4	22.7	24.395	0	33.999	1578700000	7	143520000
G5ECB5	G5ECB5		-0.0115706	0.0245311	1	-4.82119	-4.68153	-4.72848	-5.05989	-4.59268	-4.61333	2	2	12.3	35.254	0	4.903	7012300	2	412490
Q17886	Q17886	nasp-1	-0.0115417	0.0196036	1	-0.37465	-0.839917	-0.333951	-0.663755	-0.310254	-0.609134	4	4	15.2	42.213	0	21.419	105950000	4	5045000
Q21065	Q21065	ifa-3	-0.011529	0.0213713	1	-3.23223	-3.62129	-3.15151	-3.5139	-3.1488	-3.37691	9	3	12.2	66.562	0	22.265	24222000	3	692060	Intermediate filament protein ifa-3
P27798	P27798	crt-1	-0.0114673	0.0248265	1	3.99325	4.19363	3.76563	4.07825	3.78762	4.05223	15	15	51.6	45.616	0	192.96	33891000000	73	1882800000	Calreticulin
Q18339	Q18339		-0.01146	0.0283503	1	-5.85703	-5.81961	-5.49427	-5.81803	-5.59181	-5.79545	1	1	4.8	36.053	0.00024114	3.4034	6182800	2	363700
Q17763	Q17763	atp-5	-0.0114209	0.147215	1	4.02174	3.99486	4.05402	4.0581	3.98315	3.9951	12	12	67	21.797	0	143.65	26855000000	45	2441400000
Q9N358;U4PBK9	Q9N358;U4PBK9	cct-8	-0.0114031	0.0295018	1	4.04162	4.21222	4.01138	4.30062	3.92672	4.00366	28	28	55.3	59.733	0	202.77	6788700000	65	193960000	T-complex protein 1 subunit theta
Q22483	Q22483		-0.0113678	0.0175798	1	-7.53899	-7.83005	-7.41872	-7.37231	-7.95339	-7.49617	2	2	12.2	15.76	0	4.1194	8661200	2	1237300
Q9BL46	Q9BL46		-0.0112632	0.17498	1	1.49794	1.48522	1.55692	1.52166	1.49829	1.48635	16	16	50	52.25	0	151.48	1186800000	21	49450000
O61217;U4PSA1	O61217;U4PSA1		-0.0112569	0.0684443	1	1.94158	1.85532	2.02502	1.87028	1.95002	1.96785	11	11	63.1	32.411	0	114.33	1336600000	19	78625000	Purine nucleoside phosphorylase
G5EDA6	G5EDA6		-0.0112003	0.0559834	1	0.148953	0.064332	0.229602	0.221411	0.139422	0.0484533	1	1	16.4	8.0673	0.00023272	2.9709	65341000	1	32671000
Q19052	Q19052	E04D5.1	-0.0110966	0.0396915	1	2.46496	2.58287	2.48915	2.6761	2.39731	2.43028	17	17	37.7	64.019	0	115.39	1305400000	27	38395000	Eukaryotic translation initiation factor 2A
Q9XWP0	Q9XWP0	mrps-28	-0.0109593	0.0634096	1	-0.463901	-0.304122	-0.339801	-0.329311	-0.448749	-0.362641	2	2	12.2	19.121	0	12.527	108420000	2	13553000
P47208	P47208	cct-4	-0.0109237	0.0590591	1	3.51656	3.62214	3.54226	3.6576	3.47307	3.51751	24	24	68.3	58.391	0	260.18	4991800000	75	172130000	T-complex protein 1 subunit delta
Q22265	Q22265	pqn-63	-0.0108849	0.0347644	1	-0.770497	-0.984406	-0.770398	-0.978579	-0.709163	-0.870215	1	1	2.8	50.748	0.00023697	3.1913	22027000	1	3146800
L8E938;L8EC32;Q23542;E2JKZ0;E2JKY8	L8E938;L8EC32;Q23542;E2JKZ0;E2JKY8	dnc-1	-0.0108798	0.580923	1	1.25753	1.23366	1.23567	1.23307	1.22494	1.23621	21	21	21	145.46	0	62.435	439400000	24	6102800
Q9BKQ9	Q9BKQ9		-0.010766	0.057136	1	2.35599	2.40515	2.22157	2.38124	2.2605	2.30867	4	4	37.2	16.822	0	33.833	1051400000	8	131420000
P04255;Q27894;Q27876;Q27484;Q22979	P04255;Q27894;Q27876;Q27484	his-11;his-4;his-48;his-41	-0.0107539	0.0332382	1	3.30571	2.99501	3.21286	3.05256	3.25487	3.17389	6	6	42.6	13.5	0	43.921	13893000000	38	1984800000	Histone H2B 1;Histone H2B 2;Probable histone H2B 4;Probable histone H2B 3
Q20990;H2KZC6	Q20990;H2KZC6		-0.010718	0.0522791	1	-2.09638	-2.07782	-2.1222	-2.12034	-2.22387	-1.98435	2	2	7.1	36.377	0	4.5164	40515000	2	1841600
Q86D21;P52709	Q86D21;P52709	tars-1;trs-1	-0.0107145	0.0339478	1	3.0293	3.14674	3.06034	3.26196	2.92394	3.01834	25	25	43	79.463	0	132.36	3839400000	40	89289000	Threonine--tRNA ligase, cytoplasmic
Q9U2M4	Q9U2M4	Y38F1A.6	-0.0106611	0.0608546	1	4.28143	4.38171	4.27774	4.36181	4.20283	4.34425	21	21	72.3	50.505	0	231.34	8269900000	65	375910000	Probable hydroxyacid-oxoacid transhydrogenase, mitochondrial
Q94261	Q94261	cif-1	-0.010471	0.0439504	1	2.64757	2.82182	2.67436	2.79845	2.59093	2.72295	16	16	40	44.083	0	71.487	4031000000	34	167960000	COP9/Signalosome and eIF3 complex-shared subunit 1
Q18885	Q18885	icd-1	-0.0104297	0.0323978	1	3.27265	3.38611	3.15758	3.43287	3.1573	3.19489	12	12	65.2	17.503	0	210.03	10827000000	45	1353400000	Transcription factor BTF3 homolog
O45933	O45933	npp-18	-0.0103947	0.0429404	1	-1.77863	-1.95957	-1.72951	-1.88452	-1.74583	-1.86855	6	6	24.5	41.725	0	21.902	85809000	7	3730800	Nucleoporin SEH1
Q4R169	Q4R169		-0.0103722	0.0486081	1	-2.53161	-2.43761	-2.54926	-2.40794	-2.51073	-2.63092	3	3	29.5	13.308	0	12.56	60432000	3	10072000
O45924;Q4A1S8;O45930	O45924;Q4A1S8	Y39E4A.3	-0.0103407	0.0542902	1	3.35392	3.44629	3.34931	3.47712	3.27845	3.36293	19	19	57.5	49.02	0	171.96	5221100000	48	208840000	2-oxoisovalerate dehydrogenase subunit alpha, mitochondrial
G5EBH3;A0A486WUT8;G5EC35;G5EFW3;A0A486WVF0;G5EG97	G5EBH3;A0A486WUT8;G5EC35;G5EFW3;A0A486WVF0;G5EG97	sma-1	-0.0103261	0.0256089	1	2.73431	2.51511	2.75748	2.43709	2.77588	2.76296	51	51	17.5	458.24	0	243.57	1268900000	60	5565200
Q18345	Q18345	dpy-8	-0.0103051	0.0186509	1	0.753238	0.527932	0.766225	0.340462	0.809512	0.866506	3	3	10.8	47.028	0	25.409	300870000	11	18805000
B7WN91;Q21524	B7WN91;Q21524		-0.0102822	0.0320024	1	0.0482874	0.068614	-0.245021	0.0068531	-0.041276	-0.124543	4	4	25.9	14.54	0	13.35	663850000	12	82981000
Q23382	Q23382	ccdc-47	-0.0102758	0.0401432	1	1.20461	1.34012	1.21368	1.3902	1.14354	1.19384	7	7	16.3	50.79	0	56.603	683450000	11	40203000
U4PBL3;U4PM16	U4PBL3;U4PM16		-0.0102352	0.0522829	1	-2.10727	-1.90178	-1.99777	-1.99816	-2.07339	-1.96598	3	3	15.3	38.495	0	5.1175	38237000	3	2012500
O01884	O01884	coq-6	-0.0101239	0.125585	1	0.956265	0.956763	1.03546	0.986883	0.945983	0.985253	7	7	22.4	49.107	0	39.148	286140000	7	11446000	Ubiquinone biosynthesis monooxygenase COQ6, mitochondrial
Q9XUA8	Q9XUA8		-0.010122	0.0336653	1	-2.45743	-2.36824	-2.14383	-2.31665	-2.40966	-2.27356	1	1	2.7	52.979	0.006161	1.8735	21987000	1	1832200
Q9BL60	Q9BL60	vps-20	-0.0101204	0.0510334	1	-3.88321	-3.80909	-3.97513	-3.89483	-3.81781	-3.98514	3	3	18.8	24.129	0	10.606	84467000	3	10558000
P34524	P34524	K12H4.3	-0.0101144	0.286914	1	0.373452	0.408666	0.404784	0.37961	0.37403	0.402919	10	10	40.9	40.233	0	108.46	475090000	15	21595000	Ribosome biogenesis protein BRX1 homolog
Q95ZT8	Q95ZT8		-0.0100908	0.139247	1	-2.01081	-2.0368	-2.04287	-2.00282	-2.03043	-2.08751	1	1	4.9	29.623	0	3.8256	27570000	1	2120800	Major sperm protein
G5EDZ7;Q21097;G5EBH4	G5EDZ7	cdr-4	-0.0100813	0.0213546	1	2.61194	2.68798	2.62665	2.90978	2.37115	2.61539	11	6	42.2	32.033	0	52.731	882740000	11	55171000
Q22170	Q22170	ile-2	-0.0100336	0.24858	1	0.441058	0.488252	0.4647	0.464779	0.438064	0.461066	7	7	21.3	38.212	0	54.593	865190000	12	86519000
O45017	O45017		-0.0100183	0.018638	1	0.564095	0.192239	0.48203	0.153404	0.632577	0.422328	1	1	6.4	12.459	0.0057668	1.945	106070000	1	15152000
P91374	P91374	rpl-15	-0.009998	0.0263044	1	4.09603	4.29587	4.03623	4.31677	3.97128	4.11009	11	11	36.3	24.125	0	48.089	14758000000	37	1639800000	60S ribosomal protein L15
P34652;V6CLE5	P34652	cnx-1	-0.00995986	0.10975	1	1.691	1.70193	1.64814	1.71474	1.61741	1.67902	9	9	19.4	69.207	0	45.859	892810000	14	29760000	Calnexin
Q17540	Q17540		-0.00993474	0.0426036	1	-3.21682	-3.0342	-2.96622	-3.12278	-3.09266	-3.0316	2	2	5	63.239	0	4.3719	14524000	2	631460
Q95X11	Q95X11		-0.00991726	0.0236149	1	-0.837197	-0.58141	-0.959945	-0.643003	-0.934539	-0.830762	3	3	17.2	22.8	0	10.21	50243000	3	5024300
P90786	P90786	prg-1	-0.00989628	0.0505367	1	1.13831	1.23835	1.15577	1.28001	1.07618	1.14656	13	13	19.7	93.843	0	98.963	186280000	13	4435100	Piwi-like protein
Q19426	Q19426	mogs-1	-0.00979646	0.0385449	1	-0.597299	-0.365644	-0.54666	-0.42738	-0.600558	-0.511054	6	6	8	92.645	0	18.309	156160000	6	3718100	Mannosyl-oligosaccharide glucosidase
P48376	P48376	clk-1	-0.00976594	0.0704691	1	-0.540042	-0.394212	-0.496783	-0.501438	-0.515275	-0.443622	4	4	29.9	20.465	0	19.213	154940000	6	14085000	5-demethoxyubiquinone hydroxylase, mitochondrial
G5ED41	G5ED41	cand-1	-0.00973034	0.055854	1	3.41734	3.49386	3.402	3.5312	3.35534	3.39748	34	34	32.8	141.72	0	174.45	2055000000	42	29358000	Cullin-associated NEDD8-dissociated protein 1
G5EC31;Q86N72;G4RZC3;Q6A593	G5EC31;Q86N72;G4RZC3;Q6A593	alh-6	-0.00964896	0.147382	1	3.46159	3.47709	3.5236	3.50294	3.48144	3.44896	18	18	38	61.751	0	104.71	2209700000	41	78918000
O02639	O02639	rpl-19	-0.00959555	0.0259952	1	3.72056	3.92573	3.63773	3.91662	3.60978	3.72884	9	9	34.8	23.651	0	67.622	14767000000	39	2109500000	60S ribosomal protein L19
Q9NAG5	Q9NAG5		-0.00954469	0.0414505	1	0.636512	0.492599	0.677119	0.482933	0.642028	0.652635	7	7	24.9	37.075	0	40.654	348950000	8	15172000
Q19218	Q19218	col-130	-0.00949574	0.0167875	1	0.584952	0.279281	0.638188	0.199699	0.570556	0.703679	2	2	11	28.834	0	35.14	874720000	4	109340000
Q8MNT7;Q19278	Q8MNT7;Q19278		-0.00945314	0.0189128	1	3.67333	3.96715	3.57867	3.95383	3.55208	3.68488	21	21	69.4	40.142	0	168.63	10779000000	55	513270000
O61845	O61845	chd-7	-0.00944233	0.0137538	1	-1.50795	-1.89857	-1.48116	-2.00253	-1.48552	-1.42796	4	4	1.7	326.88	0	15.649	40670000	4	428100
Q21763	Q21763		-0.00943851	0.00987984	1	2.09529	2.25383	2.05276	2.74161	1.80136	1.83059	9	9	64.4	17.323	0	76.998	1780000000	16	222500000
Q965Q1	Q965Q1		-0.00942262	0.0703659	1	4.2365	4.2023	4.1546	4.26891	4.14272	4.15351	8	8	71.3	11.85	0	52.701	20387000000	27	3397800000
Q9XUJ5;Q9U2C8	Q9XUJ5;Q9U2C8		-0.00933806	0.0584615	1	0.00973606	0.0298395	0.108352	0.131214	0.00877094	-0.020072	2	2	18.9	16.088	0	12.261	106930000	2	11881000
Q9BLA0	Q9BLA0		-0.00915909	0.0502568	1	-3.57574	-3.71706	-3.53871	-3.6615	-3.559	-3.63849	2	2	4.7	69.923	0	18.533	94729000	2	3383200
C0VXV6	C0VXV6	mrpl-46	-0.00913366	0.024823	1	-2.65632	-2.43222	-2.55329	-2.38171	-2.74395	-2.54357	4	4	12.5	30.231	0	7.1892	56839000	4	3789300
Q8WQA3;A5PEY3	Q8WQA3;A5PEY3	rpom-1	-0.00911458	0.0192875	1	-5.25098	-5.22686	-5.29882	-5.19392	-5.56721	-5.04287	3	3	3.8	131.31	0	4.042	22511000	3	409290	DNA-directed RNA polymerase
Q10950	Q10950	B0361.6	-0.00909964	0.242345	1	0.841584	0.853843	0.825482	0.843563	0.806537	0.843511	4	4	12.4	43.026	0	15.185	186570000	4	10365000	Putative methyltransferase B0361.6
O44781;Q9BL61;V6CJF0	O44781;Q9BL61;V6CJF0		-0.00894133	0.131348	1	3.1538	3.07415	3.13445	3.11522	3.0981	3.12226	17	16	51.9	45.481	0	111.24	2182600000	27	94897000
Q9XXC8;F3Y5Q6	Q9XXC8	Y48A6B.9	-0.00892035	0.0191302	1	-3.04094	-3.33248	-3.15583	-3.43721	-3.11476	-3.00405	3	3	7.8	37.943	0.00023585	3.1426	13649000	3	758270	Probable trans-2-enoyl-CoA reductase 2, mitochondrial
H2KZA5;Q8ITY8	H2KZA5;Q8ITY8		-0.00891209	0.0506007	1	2.24232	2.36319	2.30077	2.33744	2.19451	2.34759	10	10	12.6	123.02	0	100.91	434890000	12	10114000
Q9XW92	Q9XW92	vha-13	-0.00888093	0.0499385	1	5.95772	5.80657	5.95485	5.83906	5.96058	5.89285	37	37	73.6	66.459	0	323.31	29923000000	165	854930000	V-type proton ATPase catalytic subunit A
O01593	O01593		-0.00881227	0.0183464	1	2.32487	2.59879	2.35471	2.53081	2.15021	2.57092	13	13	52.1	40.388	0	118.39	1923800000	23	113160000
Q7YZV5;Q20142	Q7YZV5;Q20142	col-172	-0.00880909	0.00791758	1	-2.46853	-3.21018	-2.64921	-3.36197	-2.45483	-2.53754	1	1	9.3	10.437	0	8.6831	45994000	1	9198800
Q94246	Q94246	gfi-1	-0.00877984	0.0291995	1	4.51424	4.22497	4.46507	4.33801	4.48685	4.35308	31	31	21.3	227.44	0	323.31	29267000000	90	622710000
A0A0S4XR43;G5EBS4;H2KMJ3;A0A0S4XRD3	A0A0S4XR43;G5EBS4;H2KMJ3	lst-3	-0.00872707	0.0384956	1	1.8934	1.67622	1.79373	1.7	1.85411	1.78306	14	14	15.8	135.19	0	118.53	786220000	19	15416000
Q21568	Q21568	M28.5	-0.00872707	0.0729048	1	2.54554	2.44586	2.58441	2.51753	2.5294	2.50271	5	5	42.2	14.001	0	98.486	3844500000	12	549210000	NHP2-like protein 1 homolog
Q27274	Q27274	rop-1	-0.00871372	0.0940017	1	3.73695	3.75428	3.71771	3.75091	3.66549	3.7664	25	25	37.8	72.842	0	164.29	2114500000	38	52863000	60 kDa SS-A/Ro ribonucleoprotein homolog
Q9N5Y2	Q9N5Y2	art-1	-0.00870482	0.0582216	1	0.965859	1.03328	0.937238	1.02504	0.884887	1.00033	8	8	25	35.109	0	63.386	1347200000	15	134720000	Probable very-long-chain enoyl-CoA reductase art-1
Q9BL05	Q9BL05	rbc-2	-0.00869211	0.0195749	1	-0.0446901	-0.368634	-0.0790854	-0.383924	-0.0457487	-0.0888128	4	4	3.2	151.42	0	7.8237	1452600000	5	20176000
O45098	O45098	ora-1	-0.00867589	0.00497788	1	-5.89447	-7.0213	-5.79267	-7.01463	-6.12161	-5.59823	2	2	10.9	24.129	0	8.0263	2673600	3	267360
G5EFS4	G5EFS4	dcs-1	-0.00855382	0.0562455	1	-2.63194	-2.60093	-2.70317	-2.73721	-2.63021	-2.59428	4	4	21.5	36.476	0	7.7542	46515000	6	2736200	m7GpppX diphosphatase
P91443	P91443	hum-6	-0.00854365	0.0252866	1	-3.16511	-3.27328	-3.42883	-3.4606	-3.18587	-3.24638	1	1	0.6	239.78	0	5.0194	8732600	1	74638	Unconventional myosin heavy chain 6
Q21697	Q21697	R04B3.2	-0.00849692	0.0968057	1	-0.938897	-0.919068	-0.885907	-0.961618	-0.93753	-0.870215	3	3	9.4	39.358	0	9.9121	38929000	3	2433100	Putative N(4)-(beta-N-acetylglucosaminyl)-L-asparaginase;Glycosylasparaginase alpha chain;Glycosylasparaginase beta chain
Q10667	Q10667	rnp-1	-0.00842698	0.0208221	1	-1.86561	-2.19396	-1.85466	-2.10149	-1.83952	-1.9985	2	2	10.2	33.049	0	9.99	89152000	2	8104700	RNA-binding protein rnp-1
O44133	O44133		-0.00842635	0.060253	1	-0.82694	-0.808707	-0.785131	-0.877924	-0.844689	-0.723443	5	5	38.5	18.028	0	21.86	179790000	7	17979000
Q19182	Q19182		-0.00834338	0.0184881	1	-1.06443	-1.28723	-1.0975	-1.40106	-0.942748	-1.13038	4	4	5.4	90.116	0	16.041	194960000	5	8123300
O02225	O02225	gln-6	-0.00833734	0.00542506	1	-0.585425	0.188853	-0.555747	0.514339	-0.943973	-0.547698	6	6	20.9	41.391	0	47.874	112560000	6	5627800
O01531	O01531	asp-12	-0.00828362	0.0155245	1	-2.62244	-2.48547	-2.42722	-2.20923	-2.7819	-2.56885	2	2	10.9	42.127	0	16.332	97766000	3	8887800
P34413	P34413	dpy-19	-0.00827916	0.0204524	1	-4.76704	-4.62895	-4.67299	-4.64318	-4.94292	-4.50772	1	1	2.2	77.851	0.0069841	1.843	25029000	1	1042900	C-mannosyltransferase dpy-19
Q9U213	Q9U213	rsr-2	-0.00817935	0.0517619	1	-1.7583	-1.60793	-1.60356	-1.68287	-1.62656	-1.68491	3	3	8.9	49.462	0	19.554	89620000	3	4716900
Q9U2S6;D3NQB1	Q9U2S6	cyn-13	-0.0080595	0.0690461	1	-0.133357	-0.167531	-0.104325	-0.140959	-0.0810709	-0.207362	4	4	13.6	36.423	0	15.474	186840000	4	10380000	Peptidyl-prolyl cis-trans isomerase E
G5EBN5;H8ESG1	G5EBN5;H8ESG1	ego-2	-0.00804234	0.0208263	1	-0.611495	-0.907233	-0.868615	-0.875038	-0.626595	-0.909837	6	6	4.1	161.35	0	17.436	82976000	7	1296500
Q22814;Q93699;Q93700;Q8T7Z3	Q22814	gst-13	-0.00797304	0.0184277	1	0.822352	1.23155	0.812268	0.984373	0.867068	0.990811	12	12	60.1	24.364	0	71.043	1348200000	14	168530000
Q9GR61	Q9GR61	rpb-10	-0.00795078	0.0469712	1	-0.346002	-0.230622	-0.268048	-0.234613	-0.382888	-0.251023	2	2	29.9	7.8201	0	8.5456	148810000	2	49603000	DNA-directed RNA polymerases I, II, and III subunit RPABC5
Q564Q1	Q564Q1	gale-1	-0.00794315	0.0634536	1	1.44848	1.55225	1.48566	1.45522	1.45746	1.54989	12	12	53	37.883	0	82.775	971980000	20	51157000
Q9N4N4	Q9N4N4	swsn-6	-0.00790819	0.0385229	1	-0.944112	-1.06481	-0.854901	-1.0178	-0.900537	-0.969207	2	2	4.6	48.418	0	5.9504	41131000	2	1582000
D3YT98;Q2EEM2;N1NV17;Q2XMY1;O62444;A0A078BQL1	D3YT98;Q2EEM2;N1NV17;Q2XMY1;O62444;A0A078BQL1		-0.00789547	0.046272	1	-0.407298	-0.523591	-0.43821	-0.530775	-0.488231	-0.37378	3	3	13.2	26.154	0	13.614	180570000	9	22571000
P91134	P91134	adss-1	-0.00786241	0.0272896	1	3.15558	3.32394	3.14783	3.35003	3.08758	3.16615	15	15	39.4	50.16	0	170.5	3971300000	42	180510000	Adenylosuccinate synthetase
Q9XVR8	Q9XVR8	nola-3	-0.0077486	0.170528	1	0.0664892	0.0925932	0.122626	0.0776711	0.0968676	0.0839243	3	3	50	7.5317	0	77.018	3490200000	9	1163400000	Putative H/ACA ribonucleoprotein complex subunit 3
Q23069	Q23069	moc-2	-0.00769011	0.0341003	1	-0.464723	-0.232165	-0.362676	-0.384869	-0.407245	-0.290521	2	2	19	17.725	0	18.185	33207000	2	3689700
Q17403	Q17403	ugt-1	-0.0076793	0.0131169	1	-0.367114	0.0411539	-0.384065	0.0232201	-0.404483	-0.3518	6	6	13.2	60.446	0	17.231	144660000	7	5357600
P34325	P34325	C08C3.4	-0.00765832	0.0403397	1	-0.24006	-0.0824804	-0.182212	-0.087841	-0.238233	-0.201653	5	5	27	30.589	0	25.01	243340000	6	17382000	Uncharacterized protein C08C3.4
Q20300	Q20300	elo-5	-0.00762971	0.0132564	1	-2.83729	-2.56078	-2.84644	-2.45113	-3.02058	-2.7957	2	2	10.6	31.72	0	6.8058	24595000	2	3513500	Elongation of very long chain fatty acids protein 5
O76630	O76630	emc-2	-0.00755342	0.032024	1	2.44722	2.60706	2.55979	2.64048	2.41923	2.53169	10	10	45.9	33.341	0	83.579	630050000	14	39378000
Q9U3J2	Q9U3J2	tag-280	-0.00753053	0.0606209	1	0.465533	0.331943	0.365598	0.353252	0.379601	0.407628	1	1	5.8	15.643	0.00045558	2.7053	35274000	2	5039200
Q20647	Q20647	rpl-25.2	-0.00746187	0.0125693	1	4.17092	4.4724	4.23655	4.61062	4.01791	4.22896	8	8	40.4	16.283	0	82.049	18145000000	29	2592100000	60S ribosomal protein L23a 2
G5EDQ2	G5EDQ2	hmg-12	-0.00741927	0.0264169	1	0.983148	0.967753	0.97399	1.15564	0.876557	0.87044	7	7	23.8	33.004	0	18.998	695790000	9	36620000
Q22707	Q22707	pir-1	-0.0074091	0.0260306	1	-0.571876	-0.34694	-0.623887	-0.451769	-0.600997	-0.512164	3	3	14.2	27.061	0	12.411	61570000	4	4397900
O16619	O16619	dhs-13	-0.00740655	0.0381619	1	2.79511	2.89587	2.78235	2.92699	2.75323	2.77089	10	10	45.5	27.617	0	44.325	823890000	14	48464000
P91390	P91390	ostd-1	-0.00734361	0.0212449	1	1.24196	1.35055	1.02834	1.30564	1.07911	1.21406	5	5	22.5	31.148	0	40.538	888170000	10	80743000
V6CLR8;V6CJD7;V6CLV8;Q9TW65;V6CJE3;V6CKJ6;V6CLW7	V6CLR8;V6CJD7;V6CLV8;Q9TW65;V6CJE3;V6CKJ6	dys-1	-0.00732009	0.01725	1	-0.602117	-0.593841	-0.46045	-0.82588	-0.424232	-0.428256	12	12	4.4	390.13	0	41.041	232580000	14	1198900	Dystrophin-1
P34280	P34280	C02F5.3	-0.00723934	0.0916955	1	0.0807734	0.14541	0.0816278	0.128241	0.0651293	0.0927229	7	7	22.1	40.822	0	29.555	400230000	8	18192000	Uncharacterized GTP-binding protein C02F5.3
O01876	O01876	pqn-24	-0.00723553	0.0128022	1	1.27903	0.885322	1.27911	0.934603	1.38896	1.0982	3	3	11.2	29.998	0	14.255	250920000	3	25092000
G5ED95	G5ED95	yrs-2	-0.00722853	0.0895413	1	2.29806	2.33282	2.29991	2.35438	2.26665	2.28807	19	19	31.3	80.692	0	88.717	846810000	26	18409000	Tyrosine--tRNA ligase
Q21436	Q21436	npp-3	-0.00705751	0.0769283	1	-1.17287	-1.23855	-1.15449	-1.20469	-1.15783	-1.22456	8	8	5.2	191.32	0	19.883	179480000	8	2215700
P91997	P91997		-0.00698566	0.167447	1	1.67389	1.63602	1.66058	1.67202	1.63651	1.64101	10	10	43.4	33.475	0	87.513	657170000	13	41073000
Q23628	Q23628	lon-3	-0.00697104	0.0686935	1	-0.960256	-0.933539	-0.92028	-0.951166	-0.999595	-0.884227	2	2	8.6	32.94	0.0041224	2.086	201970000	5	25247000	Cuticle collagen lon-3
U4PEQ9;O76360;U4PRL6;Q8MQE2;H2KYN1;H2KYN2	U4PEQ9;O76360	egl-4	-0.00696913	0.0240823	1	3.33626	3.12191	3.31384	3.1148	3.33919	3.29711	25	25	44.1	87.085	0	200.55	1793100000	41	38981000	cGMP-dependent protein kinase;cGMP-dependent protein kinase egl-4
O16520	O16520	erfa-1	-0.00692717	0.0328703	1	3.12045	3.2392	3.14699	3.27154	3.05932	3.15501	14	14	33.2	66.116	0	102.95	1742600000	21	60091000	Eukaryotic peptide chain release factor subunit 1
G5EC23	G5EC23	hcf-1	-0.00689284	0.0580595	1	0.365558	0.399024	0.291896	0.388544	0.349164	0.298091	6	6	6.9	87.358	0	24.065	273220000	9	5692100
P34537	P34537	rfp-1	-0.00682735	0.0726511	1	-0.984029	-0.990676	-1.00848	-0.959192	-1.06433	-0.980147	5	5	5.6	97.443	0	19.987	88655000	5	1773100	E3 ubiquitin-protein ligase bre-1
D5MNM9	D5MNM9		-0.00682163	0.100021	1	-0.446198	-0.477332	-0.44328	-0.4303	-0.504315	-0.452661	2	2	13.8	16.503	0	4.9972	75550000	2	8394500
G5EDN6;H9G2Y1	G5EDN6;H9G2Y1	cnb-1	-0.0067873	0.0255279	1	1.79685	1.63605	1.80538	1.59974	1.7997	1.81847	8	8	46.8	19.672	0	71.997	771600000	11	85733000
Q18310	Q18310		-0.0067784	0.121703	1	0.806914	0.838145	0.871989	0.826387	0.822694	0.847632	10	10	39.2	43.263	0	76.384	245280000	10	12909000
Q1HAZ8;Q1HAZ9;Q93763	Q1HAZ8;Q1HAZ9;Q93763		-0.00676759	0.0193821	1	-2.43141	-2.74648	-2.42661	-2.63751	-2.49029	-2.497	2	2	3.1	91.579	0	22.69	19550000	3	454650
A0A5S9MNR4;Q19317	A0A5S9MNR4;Q19317	sel-2	-0.00669638	0.016476	1	0.299134	0.267898	0.385982	0.051836	0.419618	0.461471	10	10	5.2	287.37	0	64.087	681310000	11	5677600	Putative neurobeachin homolog
A5JYX5	A5JYX5	dhs-3	-0.00658067	0.113093	1	1.65829	1.65601	1.69486	1.64043	1.65273	1.69626	6	6	22.7	33.885	0	42.261	447940000	8	26350000
Q23179	Q23179		-0.00657304	0.00403371	1	1.24036	0.116179	1.24393	0.241579	1.54815	0.791028	9	9	29.5	47.473	0	69.388	729590000	16	34743000
Q21193	Q21193	pfn-3	-0.00657241	0.0302412	1	1.60651	1.39391	1.58641	1.50701	1.57592	1.48418	7	7	69.8	13.531	0	32.973	770230000	11	85581000	Profilin-3
Q09501	Q09501	ifp-1	-0.00652091	0.00991477	1	2.43061	2.04241	2.4032	1.93791	2.51611	2.40264	24	24	39.4	89.05	0	241.18	1966500000	45	47963000	Intermediate filament protein ifp-1
Q19626;Q9N5A0	Q19626	vha-12	-0.0064853	0.0277974	1	5.52812	5.2839	5.46102	5.42819	5.4618	5.36358	31	31	83.7	54.75	0	323.31	35279000000	136	1356900000	Probable V-type proton ATPase subunit B
Q9XWM1	Q9XWM1	oig-2	-0.00648149	0.020618	1	0.366586	0.28189	0.375596	0.495489	0.358991	0.150147	3	3	50	12.182	0	25.704	535920000	7	107180000
Q9TXH9	Q9TXH9	ubxn-1	-0.00641282	0.0182266	1	1.08137	1.01392	0.775464	1.08927	0.853581	0.908668	6	6	27.1	32.909	0	60.952	475410000	10	29713000
O61791	O61791	mrps-6	-0.00637468	0.0319401	1	0.879514	0.866237	0.931922	0.998554	0.776034	0.88396	5	5	44.4	18.645	0	24.922	225120000	6	32160000
P49029	P49029	mag-1	-0.00629393	0.0702689	1	0.966401	0.93003	1.03141	0.970741	0.951589	0.98663	6	6	44.1	17.637	0	23.842	395150000	7	35922000	Protein mago nashi homolog
O45380	O45380	tps-2	-0.00628694	0.0216337	1	1.38904	1.19724	1.33459	1.21251	1.45699	1.2325	8	8	7.2	139.91	0	88.162	278500000	9	4801700	Alpha,alpha-trehalose-phosphate synthase [UDP-forming] 2
G5EC65;G5EDF4;B3WFV9	G5EC65;G5EDF4;B3WFV9	abts-1	-0.00624816	0.0201256	1	1.73952	1.59705	1.65899	1.4704	1.77094	1.73548	16	16	17.5	124.65	0	73.343	521900000	21	10037000	Anion exchange protein
Q21266	Q21266		-0.00620588	0.0160565	1	-2.12276	-2.02269	-2.1137	-2.33934	-1.94562	-1.99281	3	3	5.8	64.209	0	16.815	30448000	3	1014900	Carboxylic ester hydrolase
Q23280	Q23280	ZC395.10	-0.00619793	0.014429	1	2.62144	2.65927	2.56535	2.88773	2.45493	2.48481	9	9	44	19.431	0	46.883	3207000000	18	458150000	Uncharacterized protein ZC395.10
O16515	O16515		-0.00618331	0.0219001	1	-3.05683	-3.15185	-2.90668	-3.1298	-2.92517	-3.07895	3	3	9.7	54.785	0	10.146	19985000	3	713760
Q95XZ0	Q95XZ0	cogc-4	-0.00612195	0.0328871	1	-1.9154	-2.0475	-1.92964	-2.06386	-1.92829	-1.91876	5	5	6.6	91.019	0	11.405	80874000	5	1797200	Conserved oligomeric Golgi complex subunit 4
Q20779	Q20779	tag-174	-0.00608158	0.029147	1	3.31013	3.09565	3.2471	3.15289	3.24685	3.23489	7	7	65.6	14.743	0	66.072	2117700000	16	264720000	Probable cytochrome c oxidase subunit 6A, mitochondrial
Q9U207;A5PEX6;G2HK02;K8ESL3;G2HK03	Q9U207;A5PEX6;G2HK02;K8ESL3;G2HK03	pqn-87	-0.0060091	0.0398172	1	1.33083	1.33418	1.28612	1.40883	1.26306	1.26121	14	14	13.5	160.97	0	79.943	674090000	16	10700000
A0A486WV95;O45087	A0A486WV95;O45087	dyci-1	-0.00600147	0.0663352	1	0.558621	0.506597	0.507901	0.560354	0.525346	0.469415	8	8	18.9	71.559	0	51.04	386670000	13	13810000
Q21817	Q21817		-0.0059576	0.0306409	1	-0.400378	-0.286384	-0.223662	-0.321047	-0.372436	-0.234815	3	1	27.8	10.541	0.00023602	3.1479	230300000	1	32899000
Q20634	Q20634		-0.00594362	0.0597934	1	1.00007	1.00498	1.01579	0.940924	1.00298	1.0591	2	2	13	16.03	0	13.73	837120000	5	167420000
Q93572	Q93572	rpa-0	-0.00593344	0.0168787	1	3.88643	4.06822	3.81504	4.08774	3.7872	3.87694	14	14	59.3	33.774	0	169.64	46728000000	64	3337700000	60S acidic ribosomal protein P0
Q9N5F6	Q9N5F6		-0.00588258	0.016747	1	-0.795796	-0.955199	-0.738509	-1.01063	-0.820466	-0.676057	6	6	4.5	206.87	0	25.843	110820000	6	2216400
P12844	P12844	myo-3	-0.00587495	0.0143838	1	6.39091	6.06856	6.35752	6.11086	6.41678	6.27173	105	103	58.2	225.51	0	323.31	50984000000	222	459320000	Myosin-3
P34446	P34446	pat-2	-0.0058279	0.0165908	1	2.70181	2.44331	2.66355	2.4584	2.74927	2.58351	25	25	27.2	135.94	0	154.95	2350200000	46	35608000	Integrin alpha pat-2
Q9XTY7;B5BM47	Q9XTY7;B5BM47		-0.00573444	0.0126969	1	0.360822	0.293859	0.409123	0.0655441	0.433528	0.547528	7	7	16.6	63.809	0	45.21	195590000	7	6985300
Q8I136;C6S3M5	Q8I136;C6S3M5	gly-4	-0.00573381	0.0391579	1	0.498343	0.581815	0.571376	0.544146	0.471927	0.61826	5	5	9.7	67.03	0	17.331	81233000	5	3124300	Polypeptide N-acetylgalactosaminyltransferase 4
Q8MQE8;H2KYH8;W6RRQ8;W6RTM8;W6RXT0;W6RQS3	Q8MQE8;H2KYH8;W6RRQ8;W6RTM8;W6RXT0;W6RQS3		-0.00570965	0.00673701	1	-1.30501	-1.85749	-1.31663	-1.85186	-1.12477	-1.51963	2	2	3	74.724	0	3.9733	17465000	2	447830
Q11074	Q11074	B0416.7	-0.00563081	0.00941026	1	-2.26032	-2.26992	-2.5401	-2.02101	-2.47175	-2.59448	2	2	15.2	14.811	0	5.7494	59120000	2	8445700	Uncharacterized protein B0416.7
Q17648	Q17648		-0.00550111	0.00919959	1	-0.215093	-0.400729	-0.240247	-0.666908	-0.10179	-0.103873	2	2	10.7	16.062	0	4.1542	30522000	3	2543500
Q9TXY8	Q9TXY8	trx-4	-0.00549571	0.0081124	1	-2.29467	-2.31841	-2.06812	-2.6436	-1.97242	-2.08168	1	1	10.3	12.104	0	4.123	60527000	1	15132000	Thioredoxin
G5ECR0	G5ECR0		-0.00546869	0.0140334	1	3.75756	3.48408	3.81658	3.52728	3.78515	3.72939	31	31	23.1	230.86	0	323.31	3460300000	57	62914000
Q9XWP7	Q9XWP7	eif-3.j	-0.00532118	0.0297906	1	1.85887	1.95654	1.91496	2.00773	1.83124	1.87544	6	6	32.5	23.022	0	36.557	806510000	14	50407000
Q2XN02;Q22498;A0A061ACR1;F5GUA3	Q2XN02;Q22498;A0A061ACR1;F5GUA3	T14G10.5	-0.00531801	0.0463298	1	3.72132	3.77498	3.70436	3.68617	3.70522	3.79331	34	34	50.6	97.618	0	274.97	2660600000	46	55430000	Coatomer subunit gamma;Probable coatomer subunit gamma
O62388;P49622	O62388;P49622	rpl-37	-0.00526905	0.00875265	1	2.43073	2.68594	2.24027	2.74269	2.25348	2.34496	4	4	27.2	10.507	0	10.018	12507000000	16	3126700000	Ribosomal protein L37;60S ribosomal protein L37
P91375	P91375	K11H12.1	-0.00522963	0.101238	1	1.59261	1.57454	1.54407	1.54213	1.57098	1.58242	5	5	50.9	12.146	0	25.38	438460000	8	54808000	Putative bolA-like protein K11H12.1
O17954;G3MU72;D3YT80	O17954;G3MU72		-0.00518004	0.0174921	1	1.69305	1.47616	1.74262	1.53095	1.71824	1.6471	6	6	33.1	30.354	0	63.517	910030000	6	60669000
Q21910	Q21910		-0.00511773	0.0143329	1	-0.300841	-0.0520258	-0.280881	-0.0428333	-0.317449	-0.288819	4	4	17	28.557	0	22.465	121380000	5	12138000
O62244;Q5FC20	O62244	myo-6	-0.00507641	0.0105196	1	-2.34496	-2.66568	-2.26699	-2.63066	-2.29452	-2.36766	6	4	6.1	143.12	0	23.471	93862000	4	1564400
O44480	O44480	rpl-20	-0.00501347	0.0102134	1	4.85091	5.05913	4.72649	5.11418	4.67055	4.83677	12	12	50	20.959	0	82.66	22016000000	45	2446200000	60S ribosomal protein L18a
Q9GP93;H2KZV9	Q9GP93;H2KZV9	frm-2	-0.00499821	0.0119089	1	-4.56865	-4.89697	-4.71107	-4.88671	-4.54205	-4.76293	1	1	1.7	65.747	0	4.1229	7148600	1	255310
Q19901	Q19901	hum-1	-0.0049626	0.00712254	1	-1.23407	-1.04729	-1.8015	-1.32546	-1.42516	-1.34712	7	7	6.5	124.88	0	11.742	102150000	7	1731400
Q22472	Q22472	ric-3	-0.0049537	0.00629671	1	-4.09865	-4.63079	-4.16606	-4.66021	-3.98216	-4.26799	1	1	3.4	43.111	0.00023646	3.1735	11021000	1	612270	Resistance to inhibitors of cholinesterase protein 3
S6F527	S6F527	eat-17	-0.00489489	0.0124565	1	-4.18973	-4.31019	-4.39847	-4.43092	-4.07509	-4.40707	2	2	4.7	101.8	0	15.793	10846000	2	293140
G5EFQ9	G5EFQ9	mec-5	-0.00489044	0.00637557	1	-3.02721	-3.5828	-2.98025	-3.51545	-2.98289	-3.10659	1	1	4	32.532	0	8.6845	102980000	1	5148900
P91130	P91130		-0.00486406	0.0105457	1	1.92132	2.20603	1.82658	2.15474	1.80639	1.97821	7	7	28.4	29.151	0	26.282	480560000	8	26698000
P90735;G5EFV6	P90735	eat-6	-0.00484625	0.0162125	1	5.46706	5.23143	5.43592	5.24502	5.46508	5.40976	47	47	51	111	0	323.31	22973000000	124	499420000
Q22169	Q22169	trap-2	-0.00479221	0.0235082	1	0.847007	0.977445	0.809712	0.874651	0.794005	0.951131	3	3	26.1	21.562	0	24.495	3491900000	7	581980000	Translocon-associated protein subunit beta
Q17427	Q17427	gna-1	-0.00476201	0.0098858	1	-3.19312	-3.17505	-3.17717	-3.50177	-3.05889	-2.99896	2	2	12.1	18.459	0	5.6357	17600000	2	1955600	Glucosamine 6-phosphate N-acetyltransferase
O01974	O01974	eif-3.H	-0.00468413	0.0166042	1	2.93391	3.02884	2.78582	3.02251	2.81078	2.90122	14	14	37.8	40.964	0	65.684	1775500000	25	88775000	Eukaryotic translation initiation factor 3 subunit H
A0A2C9C375;A8WIT0;A0A2C9C326;H2L0B7	A0A2C9C375;A8WIT0;A0A2C9C326;H2L0B7		-0.00467205	0.0272084	1	-2.34069	-2.26839	-2.16596	-2.30647	-2.21237	-2.27022	2	2	3.9	67.23	0.00090621	2.6225	146790000	2	5645800
O01900	O01900		-0.004625	0.0108334	1	-5.50104	-5.34956	-5.07334	-5.19597	-5.41798	-5.32386	1	1	0.5	182.59	0.001996	2.3612	6982600	1	104220
Q17902	Q17902	egal-1	-0.00454108	0.0221833	1	0.33307	0.348977	0.323289	0.195444	0.386083	0.410186	3	3	5.6	64.841	0	29.968	65854000	3	2532900
H2L049;H2L048;Q8MQ42	H2L049;H2L048;Q8MQ42		-0.00452073	0.0158249	1	3.43325	3.24728	3.45652	3.27714	3.50473	3.34161	13	13	24.9	65.009	0	136.98	1742700000	23	60092000
Q9N3C2	Q9N3C2		-0.0045023	0.0355184	1	-2.61087	-2.54189	-2.60376	-2.61121	-2.6406	-2.51821	2	2	6.1	34.354	0	6.4776	54538000	2	3208100
Q9TZS5;Q86S29	Q9TZS5;Q86S29	cct-7	-0.00443172	0.0155433	1	3.94569	4.10044	3.92621	4.12281	3.85721	3.97902	28	28	68.8	58.372	0	237	5004300000	54	161430000
Q22370	Q22370	ucr-2.2	-0.00440248	0.0509423	1	3.04278	3.00149	2.96539	2.96012	3.0134	3.02294	17	17	61.8	44.212	0	160.36	5810200000	46	322790000
Q05062	Q05062	cdc-42	-0.00433127	0.0104179	1	-0.356137	-0.235074	-0.435985	-0.593891	-0.206561	-0.239738	4	4	26.2	21.165	0	12.407	532760000	7	59196000	Cell division control protein 42 homolog
H2KYS8	H2KYS8	cpna-1	-0.00420221	0.0339191	1	1.5323	1.49449	1.5762	1.4879	1.59865	1.50383	8	8	10.8	124.6	0	35.24	270320000	9	5516700
Q09345	Q09345	pcf-11	-0.00417296	0.0135022	1	-0.100396	-0.30107	-0.135419	-0.263937	-0.0204611	-0.265006	5	5	7.5	91.141	0	21.612	104630000	6	2179800	Polyadenylation and cleavage factor homolog 11
C6KRI9;X5M900;Q22847;X5M5W2	C6KRI9;X5M900;Q22847;X5M5W2		-0.00417169	0.0372509	1	0.117618	0.132844	0.145638	0.0653725	0.124475	0.193738	9	9	6.1	264.16	0	43.518	170500000	9	1375000
Q2L6V1;Q2L6V2	Q2L6V1;Q2L6V2	mrpl-47	-0.00415707	0.0619738	1	0.275476	0.256488	0.323707	0.266436	0.272075	0.304688	4	4	22.7	25.601	0	16.742	228280000	6	16305000
Q93576	Q93576	ndk-1	-0.0041151	0.0106177	1	3.9141	4.14464	3.92774	4.1846	3.82967	3.95986	8	8	76.5	17.116	0	82.497	86221000000	69	12317000000	Nucleoside diphosphate kinase
Q27389	Q27389	rpl-16	-0.00403118	0.00620977	1	4.17496	4.44866	3.93835	4.48048	3.96703	4.10236	11	11	44.1	22.994	0	58.686	28776000000	43	3197300000	60S ribosomal protein L13a
Q21633	Q21633	ubc-18	-0.00391483	0.0108503	1	2.30812	2.34772	2.35462	2.56464	2.17759	2.25649	5	5	50.3	17.653	0	34.395	1052900000	11	131610000
G5EC56;G5EBV1;A0A486WUW0;G5EGD6	G5EC56;G5EBV1;A0A486WUW0;G5EGD6	ipla-3	-0.00389385	0.00793814	1	-3.66759	-3.57965	-3.58486	-3.5031	-3.41301	-3.92767	2	2	3.1	114.27	0	7.8983	10220000	2	212920
Q03567	Q03567	C38C10.2	-0.00382137	0.0388681	1	0.846824	0.73644	0.804973	0.78067	0.786307	0.809794	4	4	8.7	52.737	0	28.368	471040000	8	39253000	Uncharacterized transporter slc-17.2
Q9N478;A0A061ADT4;A0A061ACL9	Q9N478;A0A061ADT4;A0A061ACL9		-0.00379022	0.0482353	1	-0.879333	-0.835082	-0.809279	-0.878174	-0.83826	-0.818631	5	5	11.1	82.552	0	10.616	48679000	6	1431700
A0A2X0T496;P21137	A0A2X0T496;P21137	kin-1	-0.00376034	0.0121889	1	1.80508	1.57581	1.80281	1.59191	1.81617	1.76435	8	8	15.9	64.878	0	48.429	491670000	9	20486000	cAMP-dependent protein kinase catalytic subunit
O44476;U4PR60	O44476	hoe-1	-0.00368659	0.091418	1	0.799819	0.84621	0.815116	0.812716	0.825669	0.8117	5	5	9.1	93.863	0	13.235	67307000	5	1432100	Ribonuclease Z
O01904	O01904	bli-2	-0.00367832	0.0220756	1	-1.25014	-1.38207	-1.37145	-1.33726	-1.40121	-1.27622	1	1	4.2	31.479	0	5.9741	336770000	5	37419000
C0Z3L6	C0Z3L6		-0.00362047	0.0227454	1	1.91805	1.96273	1.91651	2.02286	1.84779	1.91577	1	1	8.1	14.721	0	4.0856	145300000	1	24217000
Q09364	Q09364	ZK1320.2	-0.00361538	0.0284	1	1.02012	1.08087	1.10714	1.00284	1.07426	1.12018	3	3	28.4	23.125	0	43.405	226620000	4	25181000	Uncharacterized protein ZK1320.2
O44975	O44975		-0.00359853	0.0233635	1	-1.694	-1.8002	-1.67205	-1.78608	-1.71822	-1.67275	1	1	8.1	18.52	0.00023719	3.1964	109800000	1	13725000	Sulfhydryl oxidase
P91127	P91127	C32E8.3	-0.0035785	0.0108091	1	2.89598	2.64203	2.89149	2.68737	2.92912	2.80228	7	7	40.6	19.406	0	33.347	722000000	7	72200000	TPPP family protein C32E8.3
Q9N583;Q95Y84	Q9N583;Q95Y84	hcp-6	-0.00352637	0.00997083	1	-5.44521	-5.34399	-5.52017	-5.2794	-5.63673	-5.40382	1	1	0.7	195.17	0.00023095	2.8819	4053300	1	46060
[truncated: 2,367 more rows]
