# Supplementary material for: SAM, SAH and C. elegans longevity: insights from a partial AHCY deficiency model
Source: NPJ Aging. 2023 Dec 5;9(1):27. doi: 10.1038/s41514-023-00125-1 (PMC10698036; doi:10.1038/s41514-023-00125-1)
Supplement: Supplementary file 3 — Supplementary Table 2 [file 41514_2023_125_MOESM3_ESM.xlsx]

## Sheet: Lifespan data_bio repeat
Figure 1E (20° C)	Experiment 1	Control	AHCY-1Y145C	Control_gfp RNAi	AHCY-1Y145C_gfp RNAi	Control_ahcy-1 RNAi	AHCY-1Y145C_ahcy-1 RNAi
	Number of rows	214	214	214	214	214	214
	# of blank lines	154	154	154	154	154	154
	# rows with impossible data	0	0	0	0	0	0
	# censored subjects	0	0	0	1	0	0
	# deaths/events	60	60	60	59	60	60
	Median survival	17	20	15	14	16	15
	Experiment 2	Control	AHCY-1Y145C	Control_gfp RNAi	AHCY-1Y145C_gfp RNAi	Control_ahcy-1 RNAi	AHCY-1Y145C_ahcy-1 RNAi
	Number of rows	377	377	377	377	377	377
	# of blank lines	302	301	317	302	312	277
	# rows with impossible data	0	0	0	0	0	0
	# censored subjects	1	1	0	1	3	0
	# deaths/events	74	75	60	74	62	100
	Median survival	18	20	15.5	14	16	15
	Experiment 3	Control	AHCY-1Y145C	Control_gfp RNAi	AHCY-1Y145C_gfp RNAi	Control_ahcy-1 RNAi	AHCY-1Y145C_ahcy-1 RNAi
	Number of rows	230	230	230	230	230	230
	# of blank lines	210	210	170	170	165	170
	# rows with impossible data	0	0	0	0	0	0
	# censored subjects	0	0	0	0	0	0
	# deaths/events	20	20	60	60	65	60
	Median survival	18.5	21.5	16	15	14	14.5
Figure 1H (20° C)	Experiment 1	Control	Control_daf-2 RNAi	Control_daf-16 RNAi	AHCY-1Y145C	AHCY-1Y145C_daf-2 RNAi	AHCY-1Y145C_daf-16 RNAi
	Number of rows	249	249	249	249	249	249
	# of blank lines	189	189	189	189	189	189
	# rows with impossible data	0	0	0	0	0	0
	# censored subjects	0	0	2	2	2	12
	# deaths/events	60	60	58	58	58	48
	Median survival	17.5	37	15	20	34	15
	Experiment 2	Control	Control_daf-2 RNAi	Control_daf-16 RNAi	AHCY-1Y145C	AHCY-1Y145C_daf-2 RNAi	AHCY-1Y145C_daf-16 RNAi
	Number of rows	419	419	419	419	419	419
	# of blank lines	339	329	331	336	334	344
	# rows with impossible data	0	0	0	0	0	0
	# censored subjects	1	2	0	1	1	2
	# deaths/events	79	88	88	82	84	73
	Median survival	17	37.5	16	19	34	14
	Experiment 3	Control	Control_daf-2 RNAi	Control_daf-16 RNAi	AHCY-1Y145C	AHCY-1Y145C_daf-2 RNAi	AHCY-1Y145C_daf-16 RNAi
	Number of rows	417	417	417	417	417	417
	# of blank lines	331	329	327	332	334	334
	# rows with impossible data	0	0	0	0	0	0
	# censored subjects	2	1	0	1	3	2
	# deaths/events	84	87	90	84	80	81
	Median survival	17	38	16.5	21.5	39	15
Figure 1F (20° C)	Experiment 1	Control	Control_aak-2 RNAi	AHCY-1Y145C	AHCY-1Y145C_aak-2 RNAi
	Number of rows	420	420	420	420
	# of blank lines	360	360	360	360
	# rows with impossible data	0	0	0	0
	# censored subjects	0	0	0	1
	# deaths/events	60	60	60	59
	Median survival	19	18	20	19
	Experiment 2	Control	Control_aak-2 RNAi	AHCY-1Y145C	AHCY-1Y145C_aak-2RNAi
	Number of rows	184	184	184	184
	# of blank lines	123	124	121	124
	# rows with impossible data	0	0	0	0
	# censored subjects	0	0	1	0
	# deaths/events	61	60	62	60
	Median survival	14	14	19	13
Figure 1G (20° C)	Experiment 1 and 2	Control	Control_vrk-1 RNAi	AHCY-1Y145C	AHCY-1Y145C_vrk-1 RNAi
	Number of rows	455	455	455	455
	# of blank lines	305	303	302	282
	# rows with impossible data	0	0	0	0
	# censored subjects	4	5	10	2
	# deaths/events	146	147	143	171
	Median survival	17	12	19	12
